# Supplementary material for: threo-2-(2,6-Dimethoxy­phen­oxy)-1-(4-eth­oxy-3-methoxy­phen­yl)propane-1,3-diol
Source: Acta Crystallogr Sect E Struct Rep Online. 2009 May 23;65(Pt 6):o1389–90. doi: 10.1107/S1600536809018431 (PMC2969663; doi:10.1107/S1600536809018431)
Supplement: Supplementary file 2 [file e-65-o1389-Isup2.hkl]

# 
# h,k,l, Fc-squared, Fo-squared, sigma(Fo-squared) and status flag 
# 

data_I
_exptl_crystal_F_000                   1616.00

loop_
_symmetry_equiv_pos_as_xyz
'+X,+Y,+Z'
'1/2-X,1/2+Y,1/2-Z'
'-X,-Y,-Z'
'1/2+X,1/2-Y,1/2+Z'

_cell_length_a                         9.929(4)
_cell_length_b                         28.066(10)
_cell_length_c                         13.985(5)
_cell_angle_alpha                      90.0000
_cell_angle_beta                       100.954(2)
_cell_angle_gamma                      90.0000

loop_
_refln_index_h
_refln_index_k
_refln_index_l
_refln_F_squared_meas
_refln_F_squared_sigma
_refln_F_squared_calc
_refln_observed_status
   2    0    0     50841.23         1.66     47479.49 o
   4    0    0     12265.56         5.43     13399.28 o
   6    0    0      3165.19        32.15      4603.16 o
   8    0    0     25188.86         6.66     20505.36 o
  10    0    0      1571.33        32.26      1546.27 o
  12    0    0       216.38        40.32       295.71 o
   2    1    0    234866.24         5.24    242160.54 o
   3    1    0       776.18        13.54       906.69 o
   4    1    0     15343.78         3.42     13326.99 o
   5    1    0       997.93        12.25      1044.84 o
   6    1    0      1448.56        27.14      1268.70 o
   7    1    0       193.21        18.49       195.93 o
   8    1    0        94.67        44.49         9.93 o
   9    1    0       161.80        29.92       342.06 o
  10    1    0      3671.15        15.44      3799.68 o
  11    1    0        43.96        89.49         5.90 o
  12    1    0       174.24        24.70       136.62 o
   2    2    0     92495.06         4.58     91118.45 o
   3    2    0       192.65        12.04       419.88 o
   4    2    0      1236.93         7.56      2127.88 o
   5    2    0      2289.62        11.22      2546.01 o
   6    2    0       554.60        14.21       418.90 o
   7    2    0       295.50         8.12       361.00 o
   8    2    0        59.14        56.25        63.76 o
   9    2    0       109.62        37.21       117.65 o
  10    2    0      1316.24        27.35      1035.53 o
  11    2    0       109.20        65.45       120.28 o
  12    2    0       145.68        20.43        77.06 o
   1    3    0       312.23         3.10       412.04 o
   2    3    0     23842.45         0.88     25718.22 o
   3    3    0       297.22         6.45       392.74 o
   4    3    0      2201.49         7.67      2360.22 o
   5    3    0      1641.87        11.22      1277.28 o
   6    3    0        17.31       173.98         8.47 o
   7    3    0       317.55        16.40       315.04 o
   8    3    0      6898.96         7.56      6761.57 o
   9    3    0       904.20        17.81       797.23 o
  10    3    0      1769.88        47.89      2185.96 o
  11    3    0       124.99        40.45       100.10 o
  12    3    0       647.19        31.14       730.77 o
   1    4    0      2719.62         3.35      3664.51 o
   2    4    0     31364.41         1.06     31265.16 o
   3    4    0       331.24         7.34       188.59 o
   4    4    0     22377.17         4.33     21884.73 o
   5    4    0      2780.45         4.80      2604.60 o
   6    4    0       348.94         9.12       403.29 o
   7    4    0        46.92        40.96        30.87 o
   8    4    0      8091.00        14.59      7388.54 o
   9    4    0       139.24        37.33       109.45 o
  10    4    0       336.36        23.14       409.11 o
  11    4    0       102.01        16.00        23.37 o
  12    4    0       105.06        27.88        92.09 o
   1    5    0      1341.02         6.97      1194.44 o
   3    5    0        82.99        13.03       104.97 o
   4    5    0     64943.43         8.07     53296.86 o
   5    5    0       302.41         9.55       320.18 o
   6    5    0      2141.84        18.32      2090.33 o
   7    5    0       174.50        18.58       178.81 o
   8    5    0       260.82        13.03       513.28 o
   9    5    0       271.92        13.25       289.95 o
  10    5    0       141.37        12.74        90.71 o
  11    5    0       164.35        28.94       145.19 o
  12    5    0       110.88        36.24       103.99 o
   0    6    0    111422.44         3.65    113955.79 o
   1    6    0     14737.96         2.53     16168.45 o
   2    6    0      9028.80         2.69      9947.59 o
   3    6    0       724.15         9.42       488.52 o
   4    6    0      3451.56        22.56      2074.96 o
   5    6    0      2196.80         6.92      2336.91 o
   6    6    0        45.56        26.83         0.39 o
   7    6    0        19.27        91.39         0.39 o
   8    6    0      1763.16        23.23      1659.88 o
   9    6    0       745.29        24.11       998.71 o
  10    6    0       398.80        22.85       458.17 o
  11    6    0        84.09        64.64        62.99 o
  12    6    0        81.36       131.79         0.75 o
   1    7    0        62.09        10.37        82.65 o
   2    7    0       929.64         3.42       886.52 o
   3    7    0       916.88         8.41       909.59 o
   4    7    0       292.75         5.71       211.72 o
   5    7    0        84.09         8.88         0.17 o
   6    7    0        58.68        14.59         9.04 o
   7    7    0       114.92        27.14       336.74 o
   8    7    0      1320.60        16.97      1132.10 o
   9    7    0      1493.05        28.84      1456.81 o
  10    7    0       166.93        12.11       191.24 o
  11    7    0       127.69        32.49        43.11 o
  12    7    0        55.80       204.49        90.71 o
   0    8    0     42609.22         1.14     40881.96 o
   1    8    0      2508.01         3.61      3469.18 o
   2    8    0       290.70         5.48       327.10 o
   3    8    0        17.56        37.82        50.00 o
   4    8    0      9438.12         2.79      6868.79 o
   5    8    0       312.94        10.43       530.86 o
   6    8    0      3488.08         4.28      3749.44 o
   7    8    0        62.25        33.87         1.39 o
   8    8    0       163.07        17.22       490.65 o
   9    8    0       141.61        25.81       217.36 o
  10    8    0      1588.02        36.12      1755.28 o
  11    8    0       380.25        13.47       519.84 o
  12    8    0       807.70        59.75       753.05 o
   1    9    0        70.39         7.56        40.01 o
   2    9    0     37810.80         4.93     37772.86 o
   3    9    0       729.54         5.76       705.00 o
   4    9    0     94888.64         5.57     81471.32 o
   5    9    0       144.00         9.06       126.15 o
   6    9    0        21.34        63.68        12.84 o
   7    9    0       111.30        20.07       216.65 o
   8    9    0      2203.36        36.00      2101.34 o
   9    9    0      1703.21        29.27      1785.64 o
  10    9    0       577.92        19.18       734.68 o
  11    9    0       296.18        39.56       121.86 o
  12    9    0       150.55       305.90         1.56 o
   0   10    0     29763.15         3.53     27843.14 o
   1   10    0      2339.66         3.39      2799.59 o
   2   10    0      4595.48         2.22      4694.99 o
   3   10    0       269.29         5.38       243.63 o
   4   10    0      1771.57         3.61      1570.96 o
   5   10    0       577.92         7.62       592.39 o
   6   10    0      6325.02         3.88      6722.08 o
   7   10    0       108.99        33.18       117.65 o
   8   10    0      6312.30        11.76      6592.57 o
   9   10    0       286.96        25.20       123.46 o
  10   10    0       214.62        22.66       144.03 o
  11   10    0       368.64        35.28       176.25 o
  12   10    0       202.78        19.71         2.08 o
   1   11    0       691.16         9.99       608.90 o
   2   11    0     17363.33         3.92     16754.72 o
   3   11    0      3060.30         2.99      3376.32 o
   4   11    0     24655.28         3.35     22163.12 o
   5   11    0      2147.40         5.81      2046.57 o
   6   11    0        64.64        19.62       156.41 o
   7   11    0      1038.77        21.81      1396.86 o
   8   11    0       396.41        15.68       479.00 o
   9   11    0       164.87        22.75       273.80 o
  10   11    0       119.90        13.32        17.71 o
  11   11    0       104.65        62.57        56.31 o
  12   11    0       130.19       109.83         5.11 o
   0   12    0      7017.41         2.25      7301.97 o
   1   12    0     12236.78         3.13     12399.71 o
   2   12    0       712.36         5.76       653.61 o
   3   12    0        30.03         8.41        35.00 o
   4   12    0      3395.39         4.04      2915.29 o
   5   12    0       755.15         9.42       903.79 o
   6   12    0     11227.52         4.41     11372.11 o
   7   12    0      3804.42        14.44      3597.85 o
   8   12    0        64.00        29.27        36.73 o
   9   12    0         5.11      2097.64         1.17 o
  10   12    0      1424.31        34.34      1384.30 o
  11   12    0        88.74        80.46        14.99 o
   1   13    0        72.59        10.30       117.65 o
   2   13    0      2681.17         3.42      2042.22 o
   3   13    0       718.78         6.30       967.05 o
   4   13    0       715.03         8.07       992.64 o
   5   13    0        22.28        39.94         0.26 o
   6   13    0        41.47        25.81         2.37 o
   7   13    0        83.36        38.69        45.35 o
   8   13    0        39.82        27.67        92.09 o
   9   13    0       479.61        21.07       445.90 o
  10   13    0       654.85        25.00       613.65 o
  11   13    0       168.48        24.50         0.56 o
   0   14    0     17926.53         3.28     16929.50 o
   1   14    0      3566.48         3.31      3652.87 o
   2   14    0     61236.45         4.33     52621.63 o
   3   14    0       272.25         4.12       338.51 o
   4   14    0      1969.58         5.95      2827.66 o
   5   14    0      1607.21         7.62      1992.53 o
   6   14    0      3347.78         6.55      2784.34 o
   7   14    0      3936.31        20.70      3644.16 o
   8   14    0      1328.60        25.20      1572.86 o
   9   14    0       153.76        69.06       101.55 o
  10   14    0       229.52        23.14       118.70 o
  11   14    0       265.36        33.76       239.90 o
   1   15    0       914.46        12.25       851.08 o
   2   15    0        25.10        35.28        27.74 o
   3   15    0       314.00         4.88       479.00 o
   4   15    0       655.36        23.14       753.05 o
   5   15    0       240.87         4.08       293.23 o
   6   15    0      2981.16         3.53      3503.26 o
   7   15    0      2360.99        22.75      2138.99 o
   8   15    0      2772.02        57.91      3218.89 o
   9   15    0       312.23        45.97       157.61 o
  10   15    0        85.56        64.16        68.05 o
  11   15    0       288.32        40.58        92.09 o
   0   16    0     25708.92         6.81     21785.22 o
   1   16    0       811.68         9.73       616.04 o
   2   16    0      5120.83         2.56      4767.78 o
   3   16    0        94.87        13.40       191.91 o
   4   16    0      3518.86         2.89      2845.59 o
   5   16    0      3432.79         4.33      3309.57 o
   6   16    0        16.32        45.56        22.68 o
   7   16    0        70.39        98.01         4.48 o
   8   16    0       479.61        36.72       346.52 o
   9   16    0       169.26        31.47       195.93 o
  10   16    0       427.25        27.77       498.13 o
  11   16    0       236.24        39.82        68.85 o
   1   17    0      2299.20         7.45      2197.22 o
   2   17    0       332.70         6.92       439.83 o
   3   17    0         6.55        96.83        10.39 o
   4   17    0      5155.24         2.07      3898.15 o
   5   17    0       103.43        19.36       111.98 o
   6   17    0      1184.74         5.90       935.89 o
   7   17    0       538.70        32.60       566.92 o
   8   17    0      2538.14        46.79      2646.50 o
   9   17    0       151.54        43.96         1.28 o
  10   17    0       219.34        38.56       124.53 o
  11   17    0       225.30        34.22        94.41 o
   0   18    0      1029.77        12.11       835.72 o
   1   18    0       413.72        10.50       511.10 o
   2   18    0         6.92        59.91         3.34 o
   3   18    0        79.39        19.54       131.61 o
   4   18    0      1836.12        36.00      1851.27 o
   5   18    0       977.19        19.18       758.33 o
   6   18    0        31.70       120.12         0.05 o
   7   18    0       479.61        23.91       471.66 o
   8   18    0       309.41        32.38       643.81 o
   9   18    0       184.42        35.64         2.67 o
  10   18    0        77.79       108.37       129.41 o
  11   18    0       235.32        21.44        60.72 o
   1   19    0      2184.63         7.90      2007.59 o
   2   19    0      5481.92         4.16      4055.88 o
   3   19    0      1114.89        10.43      1063.58 o
   4   19    0     16022.50         9.18     13304.79 o
   5   19    0      4363.92        15.37      3429.63 o
   6   19    0      9643.24         9.92      9685.47 o
   7   19    0       191.55        39.44        29.28 o
   8   19    0       208.22        21.44       675.93 o
   9   19    0       163.33        48.44        40.01 o
  10   19    0       189.06        20.88         2.60 o
   0   20    0      3076.92         4.67      2970.09 o
   1   20    0        39.82        17.89        31.40 o
   2   20    0       108.16        11.29       222.35 o
   3   20    0        31.14        31.36        26.74 o
   4   20    0       975.94        13.99      1047.95 o
   5   20    0       106.30        32.60       115.06 o
   6   20    0      6085.56        35.52      6491.41 o
   7   20    0        47.75       103.23        87.53 o
   8   20    0       220.52        33.76        46.33 o
   9   20    0       151.29        44.49       116.61 o
  10   20    0       209.96        14.44       113.52 o
   1   21    0        36.36        17.89        23.37 o
   2   21    0      4611.77         4.67      3658.69 o
   3   21    0       311.52        12.89       249.68 o
   4   21    0       767.29        16.56      1017.04 o
   5   21    0        15.60       333.43        37.02 o
   6   21    0       169.78        34.81         0.02 o
   7   21    0        58.98        80.10         7.00 o
   8   21    0      2882.62        37.45      2653.92 o
   9   21    0       349.69        10.37        49.66 o
  10   21    0       434.31        38.94       360.08 o
   0   22    0      2813.24         7.73      3658.69 o
   1   22    0        37.33        23.81         2.60 o
   2   22    0     11457.56         3.92      9525.19 o
   3   22    0       148.84        11.63       213.12 o
   4   22    0       100.40        35.40        69.25 o
   5   22    0       621.50        30.36       646.25 o
   6   22    0       183.87        19.45       169.30 o
   7   22    0        82.45        51.55        16.52 o
   8   22    0       289.68        25.40       242.14 o
   9   22    0       147.14        36.97       107.95 o
  10   22    0       459.24        24.70       336.74 o
   1   23    0       423.54        11.36       469.57 o
   2   23    0      3229.65         4.49      3913.18 o
   3   23    0      2747.86         7.67      2492.90 o
   4   23    0        95.26        54.17        64.91 o
   5   23    0       122.77        28.52       106.95 o
   6   23    0       910.23        31.58      1759.31 o
   7   23    0       206.50        29.48        77.91 o
   8   23    0       298.25        30.14       261.99 o
   9   23    0       139.24        65.93         5.78 o
   0   24    0     10863.89         4.67      9971.59 o
   1   24    0       504.00         9.73       449.97 o
   2   24    0        16.16        64.80         8.47 o
   3   24    0        56.70        14.14         8.33 o
   4   24    0      2372.66        39.94      2509.74 o
   5   24    0       192.38        47.33       185.30 o
   6   24    0       960.38        17.81       911.04 o
   7   24    0       272.25        22.28       126.69 o
   8   24    0       149.82        24.90       248.16 o
   9   24    0       374.42        43.96        26.99 o
   1   25    0       415.34        16.65       483.22 o
   2   25    0      3712.46         6.92      3658.69 o
   3   25    0       279.56        26.73       140.02 o
   4   25    0       214.04        32.49       301.53 o
   5   25    0       129.96        33.52       155.81 o
   6   25    0        40.20        83.72        33.32 o
   7   25    0        88.55        55.50        71.67 o
   8   25    0       794.68        46.65       760.99 o
   9   25    0       171.35        28.73        27.74 o
   0   26    0     10569.90        13.84      8160.20 o
   1   26    0        99.20        21.72        16.33 o
   2   26    0      2531.10         7.08      2332.26 o
   3   26    0        56.55        52.56       117.13 o
   4   26    0        55.65        76.04         5.56 o
   5   26    0       141.61        23.72         2.44 o
   6   26    0       330.51        25.50        34.44 o
   7   26    0        84.27        76.04         0.88 o
   8   26    0       369.79        22.75       169.30 o
   1   27    0        48.16        31.47        73.31 o
   2   27    0        94.67        10.18         2.60 o
   3   27    0       281.23        25.20       439.83 o
   4   27    0       170.04        17.64        36.73 o
   5   27    0       228.92        24.60       210.32 o
   6   27    0       465.26        31.92       720.41 o
   7   27    0       228.61        32.38         1.69 o
   8   27    0       107.95        25.91         6.87 o
   0   28    0        69.89        20.88         0.56 o
   1   28    0       576.00        19.98       712.68 o
   2   28    0       869.66        32.26      1077.74 o
   3   28    0        87.05        25.81        80.48 o
   4   28    0        91.20        37.21       117.65 o
   5   28    0       145.44        43.96        57.76 o
   6   28    0       233.17        39.06       128.32 o
   7   28    0        77.79        49.42        31.13 o
   8   28    0       689.59        29.05       781.02 o
   1   29    0       140.66        24.11        52.41 o
   2   29    0      1700.74        33.29      1423.95 o
   3   29    0       126.11        22.85         1.69 o
   4   29    0        86.30        88.74         9.63 o
   5   29    0       107.12        38.19         5.56 o
   6   29    0        16.48       494.17         2.01 o
   7   29    0       157.00        19.18        25.27 o
   0   30    0       182.52        16.24       304.88 o
   1   30    0       173.45        33.64        28.76 o
   2   30    0       164.87        36.84       218.07 o
   3   30    0       335.26        21.72       366.50 o
   4   30    0       482.24        42.64       562.35 o
   5   30    0       120.12        36.84         1.17 o
   6   30    0        30.58       110.88         5.44 o
   7   30    0       393.23        20.88       206.85 o
   1   31    0       537.78        46.10       343.84 o
   2   31    0       136.89        26.63         0.00 o
   3   31    0       150.06        43.03       257.34 o
   4   31    0       481.36        43.30       647.47 o
   5   31    0       220.52        40.45       180.75 o
   6   31    0       372.88        28.94       379.51 o
   0   32    0       392.83        22.75       377.64 o
   1   32    0         6.86       738.21        41.86 o
   2   32    0        16.89       209.38        20.66 o
   3   32    0       184.14        22.85        64.53 o
   4   32    0        76.74        80.28       166.18 o
   5   32    0       230.43        22.94        46.98 o
   6   32    0       139.71        23.43        14.08 o
   1   33    0        58.37       235.62         0.97 o
   2   33    0       268.96        34.22        72.08 o
   3   33    0        68.06        27.67        14.44 o
   4   33    0       213.74        20.98       294.88 o
   5   33    0       456.68        33.29       228.12 o
   0   34    0       121.00        24.21       187.93 o
   1   34    0       193.77        27.25        41.86 o
   2   34    0      2090.32        66.91      1331.13 o
   3   34    0        82.45        43.82        36.44 o
   4   34    0       355.32        25.50       272.21 o
   1   35    0       107.74       123.43        25.27 o
   2   35    0       682.78        36.97       168.05 o
   3   35    0       231.04        20.98        48.98 o
   0   36    0      1066.02        86.86      1486.34 o
   1   36    0       203.06        23.14        45.03 o
 -11    0    1       287.30        21.72        16.52 o
  -9    0    1       351.19        74.48       435.80 o
  -7    0    1       140.42        12.04       304.88 o
  -5    0    1      3999.30         8.64      4295.19 o
  -3    0    1      1190.94        13.32      1085.65 o
   3    0    1      4083.21         5.20      4065.08 o
   5    0    1      2709.20        24.90      2381.30 o
   7    0    1        43.16        16.97         8.47 o
   9    0    1      2680.13        41.73      2219.82 o
  11    0    1       271.59        30.14       477.94 o
 -12    1    1        51.98       121.44        70.45 o
 -11    1    1      1721.42        30.36      1171.28 o
 -10    1    1       193.49        15.05       118.70 o
  -9    1    1      2112.32        39.56      1669.69 o
  -8    1    1       137.59        17.39        10.08 o
  -7    1    1      3103.60        12.60      2488.10 o
  -6    1    1      5342.15         5.43      7492.27 o
  -5    1    1       205.92        13.47       251.96 o
  -4    1    1      8328.39         1.99     11157.69 o
  -3    1    1      9698.31         3.28     11061.36 o
  -2    1    1       414.12        11.09       730.77 o
   2    1    1    191012.70         2.69    194366.75 o
   3    1    1      1356.45         6.05      1849.20 o
   4    1    1     31453.02         5.15     30613.69 o
   5    1    1      3092.47         9.12      3638.35 o
   6    1    1     27099.74         4.80     20258.14 o
   7    1    1       191.27        14.75       124.00 o
   8    1    1       338.56        27.46       688.49 o
   9    1    1      2191.18        44.89      2055.29 o
  10    1    1       320.05        22.18       467.49 o
  11    1    1       122.77        24.50         6.26 o
  12    1    1       905.41        34.57       876.53 o
 -12    2    1      1179.24        35.05      1605.46 o
 -11    2    1        63.68        41.34       117.65 o
 -10    2    1       930.86        25.10       872.26 o
  -9    2    1       124.10        31.81       104.97 o
  -8    2    1      2209.94        13.91      2519.39 o
  -7    2    1       330.15        18.23       296.53 o
  -6    2    1     13803.90         3.88     16119.55 o
  -5    2    1      3326.98         6.15      3432.45 o
  -4    2    1      1265.94        17.06      2807.23 o
  -3    2    1      1821.58        16.97      2127.88 o
  -2    2    1     10485.76         3.46      7778.06 o
   1    2    1      3952.64         1.69      4915.04 o
   2    2    1     46725.15         1.46     46044.11 o
   3    2    1      1671.17         9.61      2066.20 o
   4    2    1     12488.06         3.28     12054.00 o
   5    2    1      4880.42         5.90      4784.40 o
   6    2    1     34354.62         5.06     34375.24 o
   7    2    1       320.05        17.22       536.42 o
   8    2    1        90.44        47.75        46.33 o
   9    2    1       411.68        30.03       309.94 o
  10    2    1      1330.06        24.80      1516.15 o
  11    2    1       137.36        13.40         9.63 o
  12    2    1       152.28        46.38        92.55 o
 -12    3    1       219.34        30.14        92.09 o
 -11    3    1       343.73        27.77       269.83 o
 -10    3    1       589.03        32.83       494.92 o
  -9    3    1       577.92        13.18       299.02 o
  -8    3    1       107.33        20.70         4.69 o
  -7    3    1        95.06        29.92       160.04 o
  -6    3    1      2673.92        11.02      2029.20 o
  -5    3    1        59.44        19.18        99.62 o
  -4    3    1     13558.27         3.76     13848.42 o
  -3    3    1      2977.88         5.15      3670.34 o
  -2    3    1     43110.22         1.39     42979.78 o
  -1    3    1       450.71         4.62       598.26 o
   1    3    1      6890.66         1.51      8622.82 o
   2    3    1        15.05        82.26        87.53 o
   3    3    1       803.16        12.96      1329.38 o
   4    3    1     35520.94         5.62     31863.36 o
   5    3    1       250.27        15.60       259.66 o
   6    3    1     41652.73         7.90     37195.47 o
   7    3    1       950.49        15.92       767.63 o
   8    3    1       149.57        28.73       116.61 o
   9    3    1       599.27        16.40       493.85 o
  10    3    1       156.25        26.94        12.16 o
  11    3    1        22.00       256.96        31.13 o
  12    3    1       159.52        14.82        38.80 o
 -12    4    1       532.69        23.91       500.28 o
 -11    4    1        65.93        50.13        29.02 o
 -10    4    1       638.07        27.04      1026.26 o
  -9    4    1       190.44        25.81        84.85 o
  -8    4    1       544.29        15.37       755.69 o
  -7    4    1      1588.82        17.22      1657.92 o
  -6    4    1      1169.64        10.96      1338.16 o
  -5    4    1       656.38        17.47       758.33 o
  -4    4    1     28385.51         4.49     28855.46 o
  -3    4    1      7377.09         4.71      7978.72 o
  -2    4    1     64257.18         1.35     63735.30 o
  -1    4    1      1996.30         4.80      2495.30 o
   0    4    1     39521.44         0.83     39073.98 o
   1    4    1      1919.32         7.62      1983.95 o
   2    4    1     23082.72         2.07     29101.11 o
   3    4    1       169.26         6.55       199.31 o
   4    4    1     18012.32         3.61     13696.00 o
   5    4    1      4651.24         7.13      4126.65 o
   6    4    1     47497.84         6.05     47647.34 o
   7    4    1        75.34        45.97       113.52 o
   8    4    1       310.46        21.90       574.96 o
   9    4    1       106.71        26.83         3.52 o
  10    4    1       117.51        26.21         0.67 o
  11    4    1       248.38        29.38       211.02 o
  12    4    1       378.69        29.70        82.21 o
 -12    5    1       166.41        36.24        58.13 o
 -11    5    1       143.76        21.62         2.67 o
 -10    5    1       155.00        34.93        13.01 o
  -9    5    1       154.50        19.27       215.23 o
  -8    5    1      1335.17        15.29      1277.28 o
  -7    5    1       343.36         8.88       364.66 o
  -6    5    1       127.92         8.94       276.99 o
  -5    5    1        71.40        17.22        71.67 o
  -4    5    1      1229.90         8.58      1414.89 o
  -3    5    1        32.04        23.81       110.97 o
  -2    5    1    154441.14         2.22    149283.26 o
  -1    5    1       792.99        10.05      1023.18 o
   0    5    1     57720.06         1.04     55949.78 o
   1    5    1      1869.70        13.91      2658.88 o
   2    5    1    290467.10        14.90    300189.32 o
   3    5    1        32.60        23.91        42.17 o
   4    5    1       284.26        19.10       955.12 o
   5    5    1      1641.87        10.63      1391.47 o
   6    5    1     10726.74         6.92      9899.67 o
   7    5    1       860.25        16.73       564.63 o
   8    5    1      6339.34         5.76      6105.89 o
   9    5    1        96.24        36.24        36.44 o
  10    5    1       922.34        24.11       782.36 o
  11    5    1       106.92        57.91        68.45 o
  12    5    1       371.33        21.44       252.73 o
 -12    6    1       466.99        41.99       683.45 o
 -11    6    1       263.09        36.84       261.21 o
 -10    6    1       110.46        29.59        72.90 o
  -9    6    1      2106.81        42.64      1992.53 o
  -8    6    1       192.93       114.49       185.30 o
  -7    6    1      1285.94        23.43      1628.67 o
  -6    6    1       937.58        13.40       856.70 o
  -5    6    1        51.55        24.50        25.27 o
  -4    6    1      2807.94         5.29      3728.85 o
  -3    6    1      3986.66         5.34      4320.45 o
  -2    6    1    259896.04        15.05    262821.62 o
  -1    6    1      3477.46         5.24      3705.39 o
   0    6    1      1445.52         3.80       880.81 o
   1    6    1        -9.42       137.83         0.21 o
   2    6    1    187437.04         2.89    180622.53 o
   3    6    1       345.59         6.45       438.82 o
   4    6    1     16279.21         2.72     14092.89 o
   5    6    1      5453.82         2.86      5171.21 o
   6    6    1      7593.38         3.28      5576.64 o
   7    6    1       115.56        30.36       162.48 o
   8    6    1      1894.86        13.99      1669.69 o
   9    6    1       149.08        25.20        65.30 o
  10    6    1      1447.80        47.47      1691.38 o
  11    6    1       217.86        36.72       338.51 o
  12    6    1        12.89       434.31        22.68 o
 -12    7    1       504.45        74.48       845.48 o
 -11    7    1        95.45        39.06         0.17 o
 -10    7    1      1167.59        33.29       947.70 o
  -9    7    1       164.10        14.36        34.16 o
  -8    7    1       556.02        20.98       663.48 o
  -7    7    1       285.61        18.15       348.32 o
  -6    7    1        33.18        22.94       181.40 o
  -5    7    1       690.64         9.61       751.73 o
  -4    7    1       518.02        10.69       181.40 o
  -3    7    1       827.71         7.95      1004.80 o
  -2    7    1      3606.00         2.82      3099.93 o
  -1    7    1        40.96        20.61        11.02 o
   0    7    1      6816.15         2.04      7330.77 o
   1    7    1       110.88        10.43       311.63 o
   2    7    1     18447.07         3.69     20395.30 o
   3    7    1       906.61         9.24      1246.53 o
   4    7    1     32162.84         3.28     32423.91 o
   5    7    1       393.63        10.63       407.17 o
   6    7    1      2176.22        11.02      1713.21 o
   7    7    1        42.38        97.02        21.55 o
   8    7    1       734.41        14.52       763.64 o
   9    7    1       123.88        18.84        20.01 o
  10    7    1        74.48        33.18        41.24 o
  11    7    1       104.24       112.78       231.04 o
  12    7    1       115.78        79.39        21.55 o
 -12    8    1       -75.17       135.72        72.49 o
 -11    8    1       106.09        60.06        11.83 o
 -10    8    1        -4.33       719.31        16.72 o
  -9    8    1      1503.11        18.32      1279.00 o
  -8    8    1      4167.99        16.48      3955.42 o
  -7    8    1       108.37        29.59        86.63 o
  -6    8    1      1350.56        11.90      1830.63 o
  -5    8    1        17.89        59.29         0.08 o
  -4    8    1      8647.14         2.40      6573.05 o
  -3    8    1      1158.72        10.96      1318.87 o
  -2    8    1      2992.09         3.42      3574.80 o
  -1    8    1       541.96         6.40       697.36 o
   0    8    1    119909.84         1.88    121028.19 o
   1    8    1        39.82         7.18        57.76 o
   2    8    1     19790.86         4.16     19304.32 o
   3    8    1      5117.97         2.22      5616.23 o
   4    8    1     94390.27         5.57     79682.67 o
   5    8    1      2183.69        12.60      2005.44 o
   6    8    1       150.06        21.81       253.49 o
   7    8    1       129.05        20.70       201.35 o
   8    8    1      3690.56        11.70      3740.61 o
   9    8    1       120.34        30.58       200.67 o
  10    8    1       142.56        18.23       245.14 o
  11    8    1       148.84        47.33       148.68 o
  12    8    1       177.16        13.18        73.31 o
 -12    9    1       240.56        18.49         0.07 o
 -11    9    1       147.87        25.70        42.79 o
 -10    9    1       322.20        18.58       304.88 o
  -9    9    1       947.41        20.43       912.49 o
  -8    9    1     10543.18        13.47      9961.98 o
  -7    9    1        94.87        26.52        87.98 o
  -6    9    1       585.16        10.69       493.85 o
  -5    9    1      1064.72        14.67      1092.00 o
  -4    9    1      6165.39         5.95      4139.02 o
  -3    9    1      2725.88         7.73      2678.76 o
  -2    9    1     39497.59         5.02     36090.58 o
  -1    9    1       110.67        10.18       296.53 o
   0    9    1      1549.21         3.50      1932.87 o
   1    9    1       254.72         4.84       426.81 o
   2    9    1       609.60        12.32      1177.87 o
   3    9    1      3019.50         5.20      3295.75 o
   4    9    1       112.36        11.29        42.48 o
   5    9    1       164.61        13.91       201.35 o
   6    9    1      2774.13         8.47      3081.21 o
   7    9    1        44.36        19.27        61.47 o
   8    9    1      2569.48        20.34      2876.47 o
   9    9    1        84.46        30.58        77.06 o
  10    9    1       124.99        26.01        26.00 o
  11    9    1       108.37        89.30         1.28 o
  12    9    1       295.50        26.11       269.04 o
 -12   10    1       131.79        34.81        48.98 o
 -11   10    1       167.44        18.15       132.16 o
 -10   10    1       317.91        28.09       530.86 o
  -9   10    1       156.00        25.20       330.59 o
  -8   10    1      1307.55        25.40      1907.57 o
  -7   10    1       499.08        15.92       568.06 o
  -6   10    1      4225.00         7.29      5328.03 o
  -5   10    1       803.16        14.14       515.46 o
  -4   10    1     21892.16         3.42     19237.54 o
  -3   10    1      1375.67         7.18      1345.21 o
  -2   10    1     80650.32         9.55     65878.14 o
  -1   10    1      1157.36        10.82      1012.44 o
   0   10    1      1439.44         4.54      2419.00 o
   1   10    1      2311.69         3.46      1907.57 o
   2   10    1     18615.87         5.57     16438.68 o
   3   10    1        43.96        50.13        46.98 o
   4   10    1     34703.96         3.88     30294.71 o
   5   10    1       255.04        11.09       399.44 o
   6   10    1      2454.21         5.06      3188.94 o
   7   10    1      1188.87        23.43      1101.56 o
   8   10    1       -42.64        53.73        14.44 o
   9   10    1       209.67        18.40       231.77 o
  10   10    1       302.76        52.13       382.32 o
  11   10    1       201.07        57.30        91.63 o
  12   10    1        45.70       244.30        88.88 o
 -12   11    1       155.25        37.45        64.53 o
 -11   11    1       154.01        41.09        30.87 o
 -10   11    1       301.72        26.83       528.65 o
  -9   11    1       165.89        17.98        77.48 o
  -8   11    1       115.13        35.76       248.16 o
  -7   11    1      1555.51        13.84      1447.65 o
  -6   11    1        32.04        54.17        91.17 o
  -5   11    1        56.40        26.11        12.84 o
  -4   11    1     98639.96         6.30     79533.38 o
  -3   11    1      1382.35         8.35      1243.13 o
  -2   11    1       207.36        13.10         0.04 o
  -1   11    1      2998.66         5.20      3589.20 o
   0   11    1      9727.88         1.77      9352.29 o
   1   11    1        49.28         9.61         6.62 o
   2   11    1     39358.59         6.10     41516.58 o
   3   11    1      8015.62         6.15      7483.94 o
   4   11    1     42873.84         4.62     31614.85 o
   5   11    1       437.65         8.24       548.74 o
   6   11    1      1058.85        15.21      1112.76 o
   7   11    1      1646.74        15.52      1609.32 o
   8   11    1      2122.44        28.94      2395.40 o
   9   11    1       124.77        16.24         8.89 o
  10   11    1       294.81        24.30       180.10 o
  11   11    1       184.96       132.02         0.23 o
 -12   12    1       263.41        29.16        42.48 o
 -11   12    1       232.56        43.69       208.23 o
 -10   12    1       680.69        37.33       956.60 o
  -9   12    1       156.75        13.69       144.03 o
  -8   12    1      1195.78        23.14      1413.08 o
  -7   12    1       180.63        24.50       289.95 o
  -6   12    1      2968.07         6.20      3199.81 o
  -5   12    1        91.58         9.00        72.08 o
  -4   12    1       984.70        12.89      1531.17 o
  -3   12    1      2882.62         3.92      2706.22 o
  -2   12    1       239.63        10.56       261.99 o
  -1   12    1       101.00        12.89       189.91 o
   0   12    1     28254.25         4.12     27698.86 o
   1   12    1       103.23        11.49       217.36 o
   2   12    1     12040.67         3.88      9231.73 o
   3   12    1      1178.55        14.90       662.24 o
   4   12    1      1439.44        17.31      1010.91 o
   5   12    1       248.06         5.11       291.59 o
   6   12    1      2614.28        13.69      3167.24 o
   7   12    1      2893.36         5.95      2570.34 o
   8   12    1       135.02        17.81        29.54 o
   9   12    1       274.56        14.29        74.55 o
  10   12    1      1074.53        57.00      1348.74 o
  11   12    1       391.64        17.22       254.26 o
 -11   13    1       405.62        31.92       304.04 o
 -10   13    1       173.19        37.70       145.77 o
  -9   13    1        50.98        43.69        27.24 o
  -8   13    1       291.73        19.54       454.06 o
  -7   13    1       395.21        34.22       691.02 o
  -6   13    1         5.52       879.12        56.67 o
  -5   13    1         2.66       695.90        17.92 o
  -4   13    1      9345.09         3.46     10630.57 o
  -3   13    1      1360.87        13.10      1471.54 o
  -2   13    1      2657.40         7.73      2488.10 o
  -1   13    1      4888.81         3.76      5476.52 o
   0   13    1       284.26        17.89       223.07 o
   1   13    1      1588.02         4.80      1763.35 o
   2   13    1     29929.00         3.88     34544.90 o
   3   13    1       142.80        17.47       160.65 o
   4   13    1       159.01        28.73       626.83 o
   5   13    1       274.56         3.92       349.21 o
   6   13    1      7560.30         2.34      7211.82 o
   7   13    1        36.00        93.32       143.45 o
   8   13    1       190.99        32.95       171.18 o
   9   13    1       215.50        41.22         0.01 o
  10   13    1        78.85        39.31        84.41 o
  11   13    1       196.84        39.19        19.58 o
 -11   14    1       263.09        61.78         7.39 o
 -10   14    1       348.20        34.11       467.49 o
  -9   14    1       413.31        28.62       195.25 o
  -8   14    1      8673.20         5.11      7952.97 o
  -7   14    1      3465.68        11.29      3673.25 o
  -6   14    1      7729.93         5.90      7013.05 o
  -5   14    1       205.92        13.03       284.24 o
  -4   14    1      1229.90         6.10      1654.01 o
  -3   14    1        63.68        13.10       114.54 o
  -2   14    1     53819.36         3.80     44407.48 o
  -1   14    1      5918.22         2.82      6105.89 o
   0   14    1     12307.68         2.62     10379.14 o
   1   14    1      2175.29         3.72      2488.10 o
   2   14    1      1177.86         3.28      1127.25 o
   3   14    1       726.30        24.50       916.86 o
   4   14    1     12579.87         5.11     10556.31 o
   5   14    1       229.52        21.62       179.46 o
   6   14    1        53.14        13.62       204.78 o
   7   14    1      2992.09        10.69      2769.14 o
   8   14    1        20.16       286.29       133.27 o
   9   14    1       173.71        61.62       125.07 o
  10   14    1      1464.59        29.81      1557.64 o
  11   14    1        31.36       524.87        58.13 o
 -11   15    1       170.82        26.73        90.25 o
 -10   15    1       835.79        29.48       955.12 o
  -9   15    1       491.51        23.33       560.07 o
  -8   15    1        87.61        68.23         4.79 o
  -7   15    1       984.08        20.52       934.42 o
  -6   15    1      6116.80         4.12      6912.71 o
  -5   15    1       211.70        36.12       344.73 o
  -4   15    1       225.60         7.24         4.08 o
  -3   15    1       120.34        14.44       166.80 o
  -2   15    1      7359.92         4.49      4441.43 o
  -1   15    1       193.77        12.82        41.86 o
   0   15    1     57676.83         4.58     49684.59 o
   1   15    1      1258.12         7.34      1324.12 o
   2   15    1        15.44        13.76         7.13 o
   3   15    1        83.17        48.58        82.65 o
   4   15    1       992.88        27.14      1051.06 o
   5   15    1       103.43        85.01         3.80 o
   6   15    1      1145.82         6.92      1536.83 o
   7   15    1      2037.62        20.79      1767.39 o
   8   15    1       887.44        21.72       892.26 o
   9   15    1       359.10        22.66       217.36 o
  10   15    1        33.87       175.83         8.19 o
  11   15    1        41.47       681.73        13.72 o
 -11   16    1       284.60        31.47       367.42 o
 -10   16    1       142.32        28.20         9.18 o
  -9   16    1       207.65        37.95        38.20 o
  -8   16    1       301.37        20.43       142.88 o
  -7   16    1        25.50        45.97         0.17 o
  -6   16    1     17426.64         5.24     16101.24 o
  -5   16    1       697.49         8.88       693.55 o
  -4   16    1      4241.92         7.40      4151.40 o
  -3   16    1        54.91        13.84       132.72 o
  -2   16    1      4217.20         4.04      2786.88 o
  -1   16    1       276.89         6.66       395.60 o
   0   16    1       211.70         9.73       361.91 o
   1   16    1      3533.11         3.53      3597.85 o
   2   16    1      6541.57         1.42      5915.71 o
   3   16    1       151.04        30.91        59.97 o
   4   16    1     12649.50         8.01     11081.61 o
   5   16    1      3255.84        28.62      2295.24 o
   6   16    1        44.09       176.09       114.54 o
   7   16    1       364.81        24.01       351.92 o
   8   16    1       309.41        46.79       199.31 o
   9   16    1        45.29       196.56         1.17 o
  10   16    1       142.80       199.66        15.18 o
  11   16    1        93.51        77.62         3.52 o
 -11   17    1        82.81        76.21        11.34 o
 -10   17    1       166.67        57.30        91.17 o
  -9   17    1        70.06        45.56        74.13 o
  -8   17    1      1001.09        22.18       831.55 o
  -7   17    1        42.51        83.17       204.09 o
  -6   17    1       715.03        11.49       463.34 o
  -5   17    1       667.19        10.18       722.99 o
  -4   17    1      7857.05         4.84      7680.80 o
  -3   17    1      3724.66         6.40      3784.87 o
  -2   17    1       877.94         9.06       851.08 o
  -1   17    1        49.42        10.76         1.45 o
   0   17    1      1197.85         5.20      1691.38 o
   1   17    1       880.90        12.18       849.68 o
   2   17    1      7633.52         1.39      6487.54 o
   3   17    1       125.89        25.10         6.14 o
   4   17    1      1691.68        24.21      2390.70 o
   5   17    1      7749.28        21.62      6147.31 o
   6   17    1       199.09        28.30       383.26 o
   7   17    1       255.04        51.55        32.49 o
   8   17    1       131.33        54.61         1.17 o
   9   17    1       354.19        22.00       278.59 o
  10   17    1       268.30        50.84       449.97 o
  11   17    1       226.50        44.36       119.22 o
 -11   18    1       202.49        26.52        62.61 o
 -10   18    1       331.97        16.16       134.94 o
  -9   18    1       215.80        16.48        33.60 o
  -8   18    1      1463.83        34.57      1869.95 o
  -7   18    1       131.56        24.30         8.61 o
  -6   18    1       231.04        10.43       223.78 o
  -5   18    1       153.26         4.71       164.94 o
  -4   18    1      3692.99         6.71      4479.98 o
  -3   18    1       887.44         8.53       682.20 o
  -2   18    1       209.67        11.02       371.12 o
  -1   18    1        18.58        46.79         1.50 o
   0   18    1       537.31        12.11       737.29 o
   1   18    1       730.62         7.73       774.31 o
   2   18    1      3642.12         2.46      3551.83 o
   3   18    1       782.32        23.43       865.17 o
   4   18    1     23528.49         8.01     21319.16 o
   5   18    1       531.30        24.11       483.22 o
   6   18    1      9325.76        17.81      8883.83 o
   7   18    1       381.42        28.09       403.29 o
   8   18    1       136.89        62.09       149.27 o
   9   18    1        66.75       145.44        13.54 o
  10   18    1       816.24        54.17       961.07 o
 -10   19    1       253.45        47.20        29.02 o
  -9   19    1       108.58        43.69        15.37 o
  -8   19    1       353.82        36.00       485.33 o
  -7   19    1       239.32        21.07        83.97 o
  -6   19    1      8210.17         9.55      8073.53 o
  -5   19    1        20.61       350.81         1.39 o
  -4   19    1       731.16         8.58       958.09 o
  -3   19    1       286.29         9.42       450.99 o
  -2   19    1      1844.70         6.71      1808.07 o
  -1   19    1      2082.10         8.29      1992.53 o
   0   19    1     26699.56         6.45     23045.37 o
   1   19    1      1521.00        10.18      1260.15 o
   2   19    1        68.06        18.75       263.55 o
   3   19    1       116.86        20.34        44.38 o
   4   19    1       135.49        64.00       250.44 o
   5   19    1      2689.46        50.13      2199.47 o
   6   19    1        42.38       123.65       351.01 o
   7   19    1       144.24        35.05       190.58 o
   8   19    1      1789.29        27.67      2281.44 o
   9   19    1       256.64        25.20        23.60 o
  10   19    1       240.56        57.46       530.86 o
 -10   20    1       243.05        60.06       503.52 o
  -9   20    1       253.45        38.81        17.31 o
  -8   20    1       235.32        29.38        20.01 o
  -7   20    1       821.40        30.14       814.99 o
  -6   20    1        22.75       141.13       133.27 o
  -5   20    1       265.36         9.18       391.79 o
  -4   20    1       246.18         6.20       378.57 o
  -3   20    1        30.14        75.34       119.22 o
  -2   20    1      1606.41        12.11      1140.21 o
  -1   20    1         4.16       734.95         0.17 o
   0   20    1     40144.13         3.57     34571.72 o
   1   20    1        86.86         6.15        29.28 o
   2   20    1       193.49         5.38       280.20 o
   3   20    1      1251.74        13.47      1026.26 o
   4   20    1      7335.92        10.82      6272.39 o
   5   20    1      9478.97        11.70      7224.08 o
   6   20    1      1489.19        27.98      1207.77 o
   7   20    1       386.52        18.49       243.63 o
   8   20    1       625.00       133.40      1066.72 o
   9   20    1       222.31        27.88         4.18 o
  10   20    1       117.51        45.02       127.77 o
 -10   21    1      1430.35        49.56      1311.90 o
  -9   21    1       239.32        37.70         6.87 o
  -8   21    1       171.09        53.14       169.30 o
  -7   21    1       156.50        21.07       103.01 o
  -6   21    1       132.48        28.94       387.99 o
  -5   21    1        68.89        19.01       120.80 o
  -4   21    1        31.02        15.76       170.55 o
  -3   21    1       839.84        10.76       826.01 o
  -2   21    1     27310.87         4.84     24049.15 o
  -1   21    1      1026.56        21.90       985.08 o
   0   21    1       203.92        28.30         0.26 o
   1   21    1       399.60         8.70       337.63 o
   2   21    1      7308.54         3.53      6773.45 o
   3   21    1      3632.47        42.12      3054.57 o
   4   21    1     10365.28         8.76      9417.52 o
   5   21    1      1389.80        21.34      1119.19 o
   6   21    1       325.80        63.84       500.28 o
   7   21    1       289.68        43.96       171.81 o
   8   21    1       195.44        43.30       348.32 o
   9   21    1       101.20       173.98        46.98 o
  10   21    1       656.38        35.88      1324.12 o
 -10   22    1       505.35        55.65       359.17 o
  -9   22    1       217.27        49.56         7.39 o
  -8   22    1       190.72        23.72         0.97 o
  -7   22    1       221.41        31.47         4.18 o
  -6   22    1      8678.79        16.89      7339.01 o
  -5   22    1       163.58        29.70       205.47 o
  -4   22    1      1290.25         5.66      1057.31 o
  -3   22    1       169.00        12.25       313.33 o
  -2   22    1      2651.22        17.47      2743.88 o
  -1   22    1        26.32        35.88        70.45 o
   0   22    1        74.48        14.98        94.88 o
   1   22    1       198.81        11.90       333.22 o
   2   22    1        44.09        33.41        50.68 o
   3   22    1      1440.20        29.16      1261.86 o
   4   22    1       572.17        29.48       574.96 o
   5   22    1      2289.62        22.94      1814.21 o
   6   22    1      5256.25        25.60      4470.33 o
   7   22    1       183.33        34.69         4.79 o
   8   22    1      1332.98        87.98      1836.81 o
   9   22    1       236.24        55.80       304.04 o
  -9   23    1        65.93       130.42        18.74 o
  -8   23    1        40.58        92.74        40.01 o
  -7   23    1        73.79        83.36         2.22 o
  -6   23    1       130.19        30.91        40.01 o
  -5   23    1       304.50        23.23       414.97 o
  -4   23    1       500.42        13.54       646.25 o
  -3   23    1       207.36        12.04       184.65 o
  -2   23    1      7963.78         7.08      7761.10 o
  -1   23    1        47.47        26.52         8.19 o
   0   23    1       870.84        19.80       637.72 o
   1   23    1        36.60        15.68        10.39 o
   2   23    1      1463.83        11.70      1550.05 o
   3   23    1       183.33        19.10        52.75 o
   4   23    1       862.01        15.13       934.42 o
   5   23    1        98.60        20.34        58.86 o
   6   23    1       882.09        54.02       841.29 o
   7   23    1       128.60        70.06        25.27 o
   8   23    1       949.87        42.12      1040.18 o
   9   23    1       165.12        52.85        46.33 o
  -9   24    1       187.69        29.81       293.23 o
  -8   24    1       169.00        51.55       140.59 o
  -7   24    1       197.68        19.71        55.95 o
  -6   24    1      1089.00        55.65      1211.12 o
  -5   24    1        51.84        59.14         6.26 o
  -4   24    1       194.04        23.62        74.96 o
  -3   24    1        93.51        13.99       104.97 o
  -2   24    1        86.30       114.06         9.78 o
  -1   24    1       321.13        13.62       334.10 o
   0   24    1      5592.05         3.39      4704.88 o
   1   24    1         2.92       217.56         6.75 o
   2   24    1       333.06         5.62       315.04 o
   3   24    1       778.97        26.63       781.02 o
   4   24    1      3212.62        32.15      3124.08 o
   5   24    1       135.49        23.23       125.61 o
   6   24    1        65.61        96.83        45.03 o
   7   24    1       523.04        29.70       373.91 o
   8   24    1      3246.72        79.03      3284.72 o
   9   24    1       183.06        27.14       100.10 o
  -9   25    1       219.93        29.81        56.31 o
  -8   25    1       338.93        22.56       346.52 o
  -7   25    1       170.82        21.16         0.45 o
  -6   25    1       794.68        36.60       976.04 o
  -5   25    1        25.50       133.17        28.51 o
  -4   25    1      4169.28        10.43      3270.95 o
  -3   25    1       554.60        14.44       500.28 o
  -2   25    1     15465.41         4.88     12979.45 o
  -1   25    1      1592.81        26.21      1471.54 o
   0   25    1       219.34         9.49       431.79 o
   1   25    1        51.70        27.25        50.00 o
   2   25    1     12667.50         3.17     10213.20 o
   3   25    1      3628.86        58.06      3175.37 o
   4   25    1      2135.36        34.22      2046.57 o
   5   25    1        89.87        44.36       129.41 o
   6   25    1       909.02        41.86      1607.39 o
   7   25    1        62.57        80.82        24.79 o
   8   25    1       213.16        55.65       169.30 o
   9   25    1       101.61        73.79         9.48 o
  -8   26    1       -26.83       324.36        15.37 o
  -7   26    1       209.67        23.52       107.45 o
  -6   26    1       170.04        45.43        86.63 o
  -5   26    1       146.89        23.52       265.11 o
  -4   26    1       755.70        24.30       783.71 o
  -3   26    1       291.04        17.72        33.32 o
  -2   26    1       159.77         9.61       189.25 o
  -1   26    1       464.83        14.14       334.10 o
   0   26    1       215.80        19.01       251.96 o
   1   26    1       280.90        11.56       328.85 o
   2   26    1       235.01        14.21       334.10 o
   3   26    1       513.48        18.40       505.68 o
   4   26    1       409.66        24.80       295.71 o
   5   26    1        12.25       342.25         3.70 o
   6   26    1       426.42        30.69       161.87 o
   7   26    1        -8.64       913.85       152.22 o
   8   26    1      2827.05        65.77      2560.60 o
  -8   27    1       448.17        16.81       323.63 o
  -7   27    1       208.51        21.34        20.01 o
  -6   27    1       590.98        26.32       354.63 o
  -5   27    1       204.78        29.16       131.06 o
  -4   27    1      1283.79        22.09      1310.15 o
  -3   27    1       325.80        37.09       183.34 o
  -2   27    1      1151.24        15.68       956.60 o
  -1   27    1      1424.31        21.81      1176.22 o
   0   27    1      2749.95        15.13      2430.85 o
   1   27    1       254.72         7.90       318.46 o
   2   27    1       424.77        17.39       476.89 o
   3   27    1       183.33        13.69        32.49 o
   4   27    1       913.85        18.06       930.01 o
   5   27    1       178.49        28.73       194.58 o
   6   27    1       444.37        25.30       323.63 o
   7   27    1       162.56        65.12        95.35 o
   8   27    1         0.81     12230.15       142.30 o
  -8   28    1       445.21        36.72       637.72 o
  -7   28    1        46.92       161.29         7.26 o
  -6   28    1      1934.24        41.60      2163.53 o
  -5   28    1       118.59        43.43         0.23 o
  -4   28    1       179.83        22.28         5.22 o
  -3   28    1        32.26        91.78        53.10 o
  -2   28    1      2336.76        34.22      1960.46 o
  -1   28    1        55.06        29.27         5.67 o
   0   28    1      2141.84        13.54      1924.42 o
   1   28    1        94.09        17.39        50.00 o
   2   28    1       129.50        17.31        75.80 o
   3   28    1       144.96        19.54        94.88 o
   4   28    1       200.79        20.98        45.35 o
   5   28    1       122.77        77.26        70.05 o
   6   28    1        65.12        66.10        22.91 o
   7   28    1       203.06        17.22       158.82 o
  -7   29    1       176.09        26.32         6.50 o
  -6   29    1       396.81        35.40       658.53 o
  -5   29    1        66.59       121.88        27.74 o
  -4   29    1       298.94        17.47       564.63 o
  -3   29    1        33.06       125.89         0.05 o
  -2   29    1        76.21        28.30        41.86 o
  -1   29    1        97.81        22.85       185.30 o
   0   29    1        45.02        58.98        35.86 o
   1   29    1       344.84        32.83       339.40 o
   2   29    1       101.40        24.80       116.09 o
   3   29    1       158.51        15.60       142.30 o
   4   29    1       249.64        39.44        58.86 o
   5   29    1       108.37        27.35         4.69 o
   6   29    1       134.33        87.05        51.02 o
   7   29    1       324.72        21.62        27.49 o
  -7   30    1        56.85        62.09        47.31 o
  -6   30    1       172.13        26.01        50.00 o
  -5   30    1       203.92        19.80        64.53 o
  -4   30    1      2514.02        35.76      2609.51 o
  -3   30    1       287.98        17.98       106.45 o
  -2   30    1      5998.50         8.53      4721.39 o
  -1   30    1        61.31        19.80         6.50 o
   0   30    1       135.26        26.83         0.97 o
   1   30    1       576.00        18.15       602.98 o
   2   30    1      2327.10        36.36      2057.47 o
   3   30    1       173.98        33.06       203.40 o
   4   30    1      1174.43        31.02      1199.43 o
   5   30    1       165.64        31.92         7.13 o
   6   30    1      1072.56        33.52       983.57 o
   7   30    1        24.80       303.46        12.67 o
  -6   31    1       123.21        40.45       127.77 o
  -5   31    1       107.33        52.27        42.17 o
  -4   31    1       281.23        34.57       192.58 o
  -3   31    1         6.15       771.73        52.06 o
  -2   31    1      1090.32        26.21      1248.23 o
  -1   31    1       112.57        25.40         0.59 o
   0   31    1       145.20        24.60       219.49 o
   1   31    1       118.81        29.70        13.01 o
   2   31    1         0.92      4062.79        62.61 o
   3   31    1       231.95        32.26       206.85 o
   4   31    1       177.42        27.98       177.53 o
   5   31    1        45.02       199.37         0.63 o
   6   31    1        36.12       398.80       131.06 o
  -6   32    1       200.79        28.52       151.63 o
  -5   32    1        85.38        38.44        82.65 o
  -4   32    1       283.92        34.93       258.88 o
  -3   32    1       333.06        29.16       484.27 o
  -2   32    1       669.26        20.52       549.87 o
  -1   32    1       147.38        95.26        61.85 o
   0   32    1       214.33        16.00        15.94 o
   1   32    1       144.96        39.31         1.69 o
   2   32    1       250.91        14.75       309.94 o
   3   32    1        82.45        34.93         2.44 o
   4   32    1       395.21        32.49       336.74 o
   5   32    1       207.07        30.03         8.33 o
  -5   33    1       217.86        26.21       212.42 o
  -4   33    1        88.74        22.56         1.12 o
  -3   33    1       194.60        40.45       218.78 o
  -2   33    1       863.18        25.91      1320.62 o
  -1   33    1       284.93        33.18       294.88 o
   0   33    1       269.62        66.91       322.77 o
   1   33    1       114.70        67.24        16.91 o
   2   33    1       486.64        25.60       696.09 o
   3   33    1       143.04        24.80        94.88 o
   4   33    1       397.20        29.27       480.05 o
   5   33    1       230.13        45.97       204.09 o
  -4   34    1       384.16        32.26       576.12 o
  -3   34    1       623.00        27.04       654.84 o
  -2   34    1        79.74        83.17         2.83 o
  -1   34    1        90.82       160.28        37.32 o
   0   34    1      1243.27        43.16       905.24 o
   1   34    1       165.89        48.44        16.52 o
   2   34    1       712.36        25.60       578.43 o
   3   34    1       101.20        56.40        74.55 o
   4   34    1       318.98        35.64       180.10 o
  -3   35    1        29.27       230.43        17.71 o
  -2   35    1       205.35        67.73         4.28 o
  -1   35    1       162.05        23.81         4.18 o
   0   35    1        82.99       161.80        57.76 o
   1   35    1       112.78        64.80         2.01 o
   2   35    1       216.97        32.49       119.22 o
   3   35    1       209.09        41.60        15.18 o
  -1   36    1       222.61        62.57         1.56 o
   0   36    1       275.56        59.91        57.39 o
   1   36    1       463.97        29.81         2.30 o
 -12    0    2      2631.69        68.39      2807.23 o
 -10    0    2      2560.36        11.63      2592.34 o
  -8    0    2     20240.75         5.76     17092.62 o
  -6    0    2        87.98        77.62         1.88 o
  -4    0    2       498.63         9.80       193.91 o
  -2    0    2      2430.49         3.92      2648.97 o
   4    0    2       171.87        12.04        35.00 o
   6    0    2       853.22         9.86       411.06 o
   8    0    2       129.73        19.71       106.45 o
  10    0    2       285.27        62.09       349.21 o
  12    0    2       150.06        42.51       248.16 o
 -12    1    2      2540.16        48.16      3424.00 o
 -11    1    2       172.66        50.55       276.99 o
 -10    1    2      2080.27        22.28      2061.83 o
  -9    1    2        85.01        46.24       103.01 o
  -8    1    2       190.44        17.72       155.81 o
  -7    1    2       466.56        19.10       488.52 o
  -6    1    2      2799.47        13.76      2468.94 o
  -5    1    2       117.29        16.48         0.01 o
  -4    1    2     14282.64         3.92     13001.38 o
  -3    1    2       231.34         8.01       373.91 o
  -2    1    2     49044.53         1.46     52049.42 o
  -1    1    2        78.15         5.20       175.61 o
   0    1    2    104710.49         1.42    103738.64 o
   1    1    2       126.11        12.67       176.25 o
   2    1    2     70240.90         5.52     74724.84 o
   3    1    2       877.94         9.12       862.34 o
   4    1    2       830.59        16.89       988.10 o
   5    1    2       499.08         8.94       533.08 o
   6    1    2        81.18        16.48         6.38 o
   7    1    2       125.89        13.62        11.34 o
   8    1    2      1990.94        28.52      2136.76 o
   9    1    2       100.40        44.09       187.93 o
  10    1    2      1813.91        39.56      2134.54 o
  11    1    2        58.06        54.61         5.33 o
  12    1    2      1641.06        35.76      1454.98 o
 -12    2    2       299.64        30.47       228.12 o
 -11    2    2        76.74        75.69        25.27 o
 -10    2    2       577.92        22.56       308.24 o
  -9    2    2       622.00        16.00       471.66 o
  -8    2    2      5304.21         8.82      4083.50 o
  -7    2    2       150.31        19.01       216.65 o
  -6    2    2       996.03        22.18      1040.18 o
  -5    2    2       581.77        11.90       625.63 o
  -4    2    2      2893.36         4.93      4279.45 o
  -3    2    2        14.59        81.90         6.75 o
  -2    2    2     20226.53         3.17     17701.66 o
  -1    2    2        50.13        12.32       152.82 o
   0    2    2        84.27         3.13        78.76 o
   1    2    2       228.92         8.18       179.46 o
   2    2    2    171197.34         2.76    174964.01 o
   3    2    2      2956.10         4.37      3153.72 o
   4    2    2     23094.88         3.96     24960.21 o
   5    2    2      2392.19         7.13      2161.29 o
   6    2    2      6007.80         4.58      6169.96 o
   7    2    2       553.19        13.18       551.00 o
   8    2    2      4238.01        11.83      3652.87 o
   9    2    2       139.48        40.58       141.16 o
  10    2    2       249.32        22.56       247.40 o
  11    2    2       833.48        48.86      1085.65 o
  12    2    2       341.51        27.14       656.07 o
 -12    3    2     10219.19        15.60      7918.69 o
 -11    3    2      1232.01        31.25      1506.80 o
 -10    3    2        99.80        39.94        93.48 o
  -9    3    2       140.19        49.56       220.92 o
  -8    3    2        51.55       109.20        35.58 o
  -7    3    2      2037.62        21.25      1590.08 o
  -6    3    2      3832.85         4.75      4007.02 o
  -5    3    2        67.24        17.14        23.60 o
  -4    3    2       321.84        10.30        19.16 o
  -3    3    2       795.80         8.18       912.49 o
  -2    3    2    100457.30         2.82     95511.56 o
  -1    3    2       148.84        12.04       343.84 o
   0    3    2     56829.79         1.04     59920.38 o
   1    3    2      7371.94         2.86      7434.09 o
   2    3    2      2235.40         2.66      2563.03 o
   3    3    2        97.61        10.05       179.46 o
   4    3    2     14859.61         5.38     14530.21 o
   5    3    2       341.51        12.82       442.86 o
   6    3    2     20862.91         6.60     14839.13 o
   7    3    2       284.60        13.54       158.22 o
   8    3    2      5487.85        14.98      5153.93 o
   9    3    2       683.30        13.32       722.99 o
  10    3    2      2907.37        53.29      2688.73 o
  11    3    2        93.12        28.30         5.56 o
  12    3    2      2454.21       135.26      3546.10 o
 -12    4    2       463.54        28.30       630.45 o
 -11    4    2       353.82       115.78       510.01 o
 -10    4    2      1950.99        38.44      1901.28 o
  -9    4    2      1448.56        23.14      1087.24 o
  -8    4    2        62.88        39.82       138.31 o
  -7    4    2       199.94        17.81       247.40 o
  -6    4    2       581.77         9.61       449.97 o
  -5    4    2      1396.52        20.79      1384.30 o
  -4    4    2     17851.63         3.76     17054.91 o
  -3    4    2       380.25         7.73       600.62 o
  -2    4    2      9670.76         2.82     11213.65 o
  -1    4    2      2105.89         5.62      2299.85 o
   0    4    2     47141.09         1.28     48004.99 o
   1    4    2         8.88        34.81        44.70 o
   2    4    2      4581.94         2.04      4292.04 o
   3    4    2      4169.28         3.61      4092.73 o
   4    4    2      7445.96         4.49      6417.99 o
   5    4    2      1848.14         6.30      1536.83 o
   6    4    2      5408.13         8.53      4129.74 o
   7    4    2       722.53        11.22       716.54 o
   8    4    2        91.97        26.52        36.73 o
   9    4    2       141.85        29.38         7.92 o
  10    4    2      2174.36        25.30      1964.72 o
  11    4    2       381.03        34.34       343.84 o
  12    4    2       773.40        29.81       495.99 o
 -12    5    2         5.66      1083.73         5.22 o
 -11    5    2       169.78        30.80       152.82 o
 -10    5    2      2985.53        31.02      3091.90 o
  -9    5    2       863.77        18.84       778.33 o
  -8    5    2      1940.40        21.81      2395.40 o
  -7    5    2       869.07        10.76       772.97 o
  -6    5    2      8168.54         7.40      8672.02 o
  -5    5    2      1024.64        13.62       747.77 o
  -4    5    2       541.49        10.18       827.39 o
  -3    5    2      5068.02         3.84      5237.14 o
  -2    5    2     26156.59         1.46     29051.90 o
  -1    5    2        50.69        11.90       157.01 o
   0    5    2       715.56        13.54       232.50 o
   1    5    2       990.99         6.97      1449.48 o
   2    5    2     17953.32         2.66     21256.00 o
   3    5    2       452.41         9.18       656.07 o
   4    5    2      4307.30         2.92      4037.53 o
   5    5    2        23.52        73.44        69.65 o
   6    5    2        64.48        19.71        97.23 o
   7    5    2       126.79        14.67        23.14 o
   8    5    2        61.15        56.10        57.03 o
   9    5    2        48.58        38.44         6.38 o
  10    5    2        39.31        57.00         6.75 o
  11    5    2       121.22        16.73         5.90 o
  12    5    2       159.26       238.70         1.75 o
 -12    6    2       214.33        22.18         0.15 o
 -11    6    2       120.12        69.39       141.73 o
 -10    6    2       478.73        26.52       172.44 o
  -9    6    2       100.40        36.84        11.02 o
  -8    6    2      4418.26        29.38      4095.81 o
  -7    6    2       467.42        15.13       545.37 o
  -6    6    2     10036.03         6.30     10715.05 o
  -5    6    2        51.70        33.18        45.03 o
  -4    6    2      2228.78         6.76      1266.99 o
  -3    6    2      5439.06         3.46      5945.34 o
  -2    6    2    386610.37         2.22    392583.28 o
  -1    6    2        60.06        13.18        18.53 o
   0    6    2     61687.66         1.30     60510.55 o
   1    6    2        99.80         9.86       167.42 o
   2    6    2    237246.93         7.67    221597.30 o
   3    6    2      3491.63         5.06      3449.38 o
   4    6    2     15916.35         2.43     14850.86 o
   5    6    2       651.27        12.18       834.33 o
   6    6    2       372.88        13.76       351.01 o
   7    6    2      2360.99        31.81      2492.90 o
   8    6    2      3021.70         9.61      3205.25 o
   9    6    2       159.01        31.47        34.44 o
  10    6    2       280.23        25.20       358.26 o
  11    6    2        80.46       156.00        38.20 o
  12    6    2      1203.40        36.36      1273.85 o
 -12    7    2      1618.45        63.04      1667.73 o
 -11    7    2       267.00        25.40         6.87 o
 -10    7    2      3239.89        69.22      3315.11 o
  -9    7    2       104.86        45.29        64.14 o
  -8    7    2      1510.10        25.50      1832.69 o
  -7    7    2       157.25        12.67       230.31 o
  -6    7    2      3524.80        21.62      3159.13 o
  -5    7    2       513.48        14.36       392.74 o
  -4    7    2      2147.40         9.30      1709.23 o
  -3    7    2      3294.76         6.71      3528.93 o
  -2    7    2     27168.93         1.85     27157.16 o
  -1    7    2       724.69         7.02      1177.87 o
   0    7    2     65607.70         1.44     68043.85 o
   1    7    2      3372.12         2.43      4380.73 o
   2    7    2    101333.99         4.08    101841.80 o
   3    7    2      2269.57         4.58      2426.10 o
   4    7    2     14476.90         2.10     16998.42 o
   5    7    2        78.32         9.06        40.01 o
   6    7    2        43.43        21.25        70.86 o
   7    7    2        47.20        46.38        83.09 o
   8    7    2       196.00        31.58       237.67 o
   9    7    2       305.20        17.56       387.04 o
  10    7    2       644.65        13.32       721.70 o
  11    7    2       165.12        34.57         5.00 o
  12    7    2       396.41        48.16       839.89 o
 -12    8    2       -21.44       405.62         1.12 o
 -11    8    2       154.75        23.33        57.03 o
 -10    8    2      1771.57        43.03      1133.72 o
  -9    8    2      1911.44        30.91      1943.46 o
  -8    8    2      4028.44        15.29      3566.18 o
  -7    8    2      1763.16        16.81      1569.05 o
  -6    8    2      1832.70        23.91       994.16 o
  -5    8    2        25.10        44.09        17.71 o
  -4    8    2      5235.97         3.92      3606.51 o
  -3    8    2      8508.22         3.31      9144.13 o
  -2    8    2     44529.44         1.82     43871.88 o
  -1    8    2       338.19         6.15       583.07 o
   0    8    2     51574.41         1.35     45652.73 o
   1    8    2         8.76        17.72        28.25 o
   2    8    2    102208.09        11.16     91671.03 o
   3    8    2       844.48         7.73       691.02 o
   4    8    2     37927.56         3.53     31444.02 o
   5    8    2      1407.00        12.04      1348.74 o
   6    8    2       216.38        10.30       304.88 o
   7    8    2      1377.89        17.64       866.59 o
   8    8    2       443.10        18.92       553.26 o
   9    8    2       124.32        34.22       240.64 o
  10    8    2       264.71        16.73       353.72 o
  11    8    2       320.41        43.69       261.21 o
 -12    9    2       209.96        36.97       113.00 o
 -11    9    2        82.81        41.86        18.33 o
 -10    9    2        58.68        51.12         5.22 o
  -9    9    2      4134.49        45.16      3820.46 o
  -8    9    2      1188.18        27.67      1037.08 o
  -7    9    2       181.71        22.37        99.14 o
  -6    9    2      5383.16         6.30      3961.48 o
  -5    9    2       183.06        10.76       334.98 o
  -4    9    2        12.39        56.55         2.01 o
  -3    9    2      8920.80         4.04      7948.68 o
  -2    9    2     12454.56         3.31     13078.28 o
  -1    9    2      1799.46         8.35      2563.03 o
   0    9    2        49.56        12.46        12.84 o
   1    9    2      7617.80         2.43      8064.89 o
   2    9    2     14472.09         5.15     13803.17 o
   3    9    2       600.25         7.95       705.00 o
   4    9    2       225.30         8.47       231.77 o
   5    9    2      1425.06        11.36      1503.07 o
   6    9    2      5979.93         6.15      4409.43 o
   7    9    2        25.50       249.96        16.52 o
   8    9    2       722.00        16.32      1159.78 o
   9    9    2         3.65       882.68         1.88 o
  10    9    2       256.00        19.80        18.33 o
  11    9    2       111.72        79.03        34.16 o
 -12   10    2       253.13        30.91       282.62 o
 -11   10    2       209.38       135.02        16.72 o
 -10   10    2        79.92        37.58       107.45 o
  -9   10    2        57.76       106.71        26.74 o
  -8   10    2      8530.37        11.76      8920.14 o
  -7   10    2      4282.39        19.27      3577.68 o
  -6   10    2     11692.10         8.58     11305.52 o
  -5   10    2       564.06        11.63       572.66 o
  -4   10    2       813.39         9.00       793.16 o
  -3   10    2       226.20        12.39       529.75 o
  -2   10    2    100863.41        10.96     91627.35 o
  -1   10    2      1900.96         7.08      2072.77 o
   0   10    2      8742.25         1.66      7761.10 o
   1   10    2      1335.90         6.60      1092.00 o
   2   10    2     52615.18         6.76     47123.80 o
   3   10    2      1215.92        11.90      1209.45 o
   4   10    2     46405.78         5.76     48268.83 o
   5   10    2        17.81        68.89        12.33 o
   6   10    2      1177.18        29.05      1219.50 o
   7   10    2       409.25        18.75       574.96 o
   8   10    2       755.15        20.79       937.36 o
   9   10    2        68.89        36.60       179.46 o
  10   10    2       898.80        25.81       778.33 o
  11   10    2       111.94        37.33        66.87 o
 -12   11    2       329.06        30.80       252.73 o
 -11   11    2       123.88        42.77        21.10 o
 -10   11    2      5984.57        21.90      5009.91 o
  -9   11    2       654.34        23.62       497.06 o
  -8   11    2      2112.32        40.20      2161.29 o
  -7   11    2        77.09        25.91        58.13 o
  -6   11    2      5869.09         6.92      4333.11 o
  -5   11    2      1341.02        13.40      1644.24 o
  -4   11    2     69074.35         7.51     65225.42 o
  -3   11    2     13670.29         4.24     11880.36 o
  -2   11    2     52849.41         6.76     44905.55 o
  -1   11    2       145.93        13.18       285.86 o
   0   11    2     27433.30         4.16     27347.74 o
   1   11    2       900.60         5.90      1130.48 o
   2   11    2     55065.32         9.99     44468.32 o
   3   11    2       295.84        15.84       670.94 o
   4   11    2     31605.73         6.81     25919.17 o
   5   11    2        48.58         8.70        10.23 o
   6   11    2     19326.56         2.79     16985.88 o
   7   11    2        50.84        17.22        57.39 o
   8   11    2       180.90        11.90       351.01 o
   9   11    2       119.68       183.33        21.10 o
  10   11    2       165.89        27.25       346.52 o
  11   11    2        55.65        93.32        52.75 o
 -12   12    2       223.20        28.94        15.94 o
 -11   12    2       181.44        68.56       189.25 o
 -10   12    2       421.48        34.69       817.74 o
  -9   12    2       548.50        22.56       528.65 o
  -8   12    2      7931.68         8.35      7584.15 o
  -7   12    2      1006.16        16.56      1145.09 o
  -6   12    2      2020.50        14.52      2059.65 o
  -5   12    2        43.69        19.62       145.77 o
  -4   12    2     26938.66         3.96     27204.74 o
  -3   12    2       159.52        12.04       507.84 o
  -2   12    2      7076.17         3.17      5448.08 o
  -1   12    2      2034.01         8.88      2355.55 o
   0   12    2     12861.83         3.35     14547.61 o
   1   12    2      2886.91         4.75      2639.08 o
   2   12    2       152.77        18.15       613.65 o
   3   12    2        95.45        17.47        14.26 o
   4   12    2      6575.59         8.41      7517.27 o
   5   12    2       455.40        24.60       489.58 o
   6   12    2       224.40        23.14       320.18 o
   7   12    2      1002.99        22.37      1275.56 o
   8   12    2       394.02        22.94       479.00 o
   9   12    2       103.43       106.92        94.88 o
  10   12    2       428.49        31.36       188.59 o
  11   12    2       456.25        36.84       205.47 o
 -12   13    2       188.79        27.77         3.70 o
 -11   13    2       420.25        48.72       125.07 o
 -10   13    2       546.16        38.07       657.30 o
  -9   13    2       841.00        19.10       876.53 o
  -8   13    2       725.22        14.82       992.64 o
  -7   13    2      1115.56        21.07      1238.05 o
  -6   13    2        41.86        21.25        19.80 o
  -5   13    2      1328.60        18.40      1757.29 o
  -4   13    2      1302.49        16.48      1763.35 o
  -3   13    2        37.70        17.64         3.52 o
  -2   13    2     21759.20         3.10     21622.23 o
  -1   13    2      2878.32         4.16      2348.55 o
   0   13    2     11474.69         1.59     11969.65 o
   1   13    2      1696.62         4.58      1657.92 o
   2   13    2      8935.92         4.04      6553.57 o
   3   13    2       378.69        18.06       586.55 o
   4   13    2     10136.46        10.50      8591.58 o
   5   13    2       285.27        38.81       310.78 o
   6   13    2      5533.87         3.39      5292.98 o
   7   13    2      1238.34        21.53      1145.09 o
   8   13    2      1731.39        44.09      1851.27 o
   9   13    2        97.02        62.41        11.66 o
  10   13    2       197.96        29.70       339.40 o
  11   13    2        63.36        96.04       118.18 o
 -11   14    2       522.12        25.91       407.17 o
 -10   14    2       943.10        23.23       890.83 o
  -9   14    2        36.24        60.84        45.67 o
  -8   14    2      1181.30        22.37      1341.68 o
  -7   14    2      1695.79        22.28      1973.26 o
  -6   14    2       304.15        13.03       294.06 o
  -5   14    2       120.56        11.49        86.18 o
  -4   14    2      5455.30         5.95      4403.04 o
  -3   14    2       405.62         5.95       683.45 o
  -2   14    2        -9.00       127.24        49.66 o
  -1   14    2        69.72         9.06        14.81 o
   0   14    2      1324.96         6.97      1411.28 o
   1   14    2        31.92        10.50         0.03 o
   2   14    2       169.78        26.73       206.16 o
   3   14    2       115.99        42.12       100.58 o
   4   14    2       637.56        36.00       529.75 o
   5   14    2      2526.07        43.43      2037.88 o
   6   14    2         7.73       183.06       135.50 o
   7   14    2        77.79        57.61        31.67 o
   8   14    2      1845.56        23.62      1824.47 o
   9   14    2       240.25        19.62         0.04 o
  10   14    2       239.63        27.77         2.01 o
  11   14    2       165.12        32.38        11.18 o
 -11   15    2       131.10       110.88         1.07 o
 -10   15    2      1616.84        26.63      2018.38 o
  -9   15    2       743.65        24.21       830.16 o
  -8   15    2       204.78        26.73       136.06 o
  -7   15    2       657.92        24.50       628.04 o
  -6   15    2      2820.67        14.21      2531.47 o
  -5   15    2       143.76        10.30       206.85 o
  -4   15    2      2033.11         9.67      2127.88 o
  -3   15    2        21.53        11.76        13.19 o
  -2   15    2     41400.04         5.11     38063.22 o
  -1   15    2        48.30        10.96        23.84 o
   0   15    2     15984.54         2.40     11351.60 o
   1   15    2      3766.28         3.65      3356.78 o
   2   15    2      2129.82        20.88      2136.76 o
   3   15    2        41.73       180.90        23.14 o
   4   15    2     23672.90         7.13     21466.91 o
   5   15    2       579.36        14.29       735.98 o
   6   15    2     29635.62         8.29     26722.94 o
   7   15    2        48.86        93.70        28.51 o
   8   15    2       116.64        45.29       127.77 o
   9   15    2       216.68        21.53        50.34 o
  10   15    2       114.49        86.12       285.05 o
  11   15    2        81.18        66.42       147.51 o
 -11   16    2        92.35       107.33        26.24 o
 -10   16    2       763.42        28.52       675.93 o
  -9   16    2       174.77        42.25         2.92 o
  -8   16    2       109.83        21.62       371.12 o
  -7   16    2       662.03        22.09       711.40 o
  -6   16    2       190.99        19.27       381.38 o
  -5   16    2       505.35         9.24       420.87 o
  -4   16    2      2982.25         5.48      3457.86 o
  -3   16    2       132.71         9.67       124.53 o
  -2   16    2      1865.38        10.56      1453.14 o
  -1   16    2       147.14        11.83       141.16 o
   0   16    2     16824.68         3.42     18048.93 o
   1   16    2        45.29         9.00         4.18 o
   2   16    2       164.61        16.32        26.49 o
   3   16    2       923.55        14.14       940.31 o
   4   16    2       230.43        17.31       186.61 o
   5   16    2      1263.09        20.61      1044.84 o
   6   16    2     43205.78        13.40     34625.40 o
   7   16    2      2209.94        20.43      1667.73 o
   8   16    2       187.96        39.56       118.18 o
   9   16    2       153.02        49.98         8.33 o
  10   16    2       468.72        30.47       542.00 o
  11   16    2       163.33        47.33        38.20 o
 -11   17    2       175.56        49.56         5.22 o
 -10   17    2      1483.02        36.48      1477.08 o
  -9   17    2        45.43       148.84        29.28 o
  -8   17    2      1691.68        27.67      1709.23 o
  -7   17    2      2568.46        25.30      2105.75 o
  -6   17    2      1027.84        17.22      1475.23 o
  -5   17    2       320.77         7.62       462.30 o
  -4   17    2     24935.57         5.52     21129.96 o
  -3   17    2       101.40         7.84       131.61 o
  -2   17    2      2674.96         5.57      1317.13 o
  -1   17    2      1009.97        14.90      1006.33 o
   0   17    2      4119.07         2.59      3270.95 o
   1   17    2      6006.25         2.69      5469.40 o
   2   17    2       588.55        13.91      1357.59 o
   3   17    2       135.49        19.62       117.13 o
   4   17    2       281.57        20.70       244.39 o
   5   17    2      2308.80        29.92      2066.20 o
   6   17    2      8476.88        21.81      6793.25 o
   7   17    2        79.03        82.63       185.30 o
   8   17    2       217.56        63.04         5.78 o
   9   17    2       156.25        36.60         3.34 o
  10   17    2       285.95        37.09       151.04 o
 -11   18    2       123.65        36.84        15.37 o
 -10   18    2       464.83        48.72       519.84 o
  -9   18    2       429.73        21.53        88.43 o
  -8   18    2       -22.85       306.60       112.49 o
  -7   18    2       310.46        28.73       305.72 o
  -6   18    2      1234.82        11.22      1544.38 o
  -5   18    2       459.67         8.64       553.26 o
  -4   18    2         5.43       102.21        44.70 o
  -3   18    2      1592.81        12.25      1703.27 o
  -2   18    2       836.94         8.53      1179.52 o
  -1   18    2        16.89        59.44         0.93 o
   0   18    2      6912.26         2.46      7575.77 o
   1   18    2       435.14        11.63       457.14 o
   2   18    2        30.47        39.82         5.44 o
   3   18    2       132.94        28.62       149.27 o
   4   18    2      1329.33        23.14       813.62 o
   5   18    2      8969.98         9.24      6702.38 o
   6   18    2      2753.10        33.87      2185.96 o
   7   18    2       113.42        25.81        26.99 o
   8   18    2       788.49        14.59       838.50 o
   9   18    2       105.47        76.91        92.55 o
  10   18    2       148.11        46.24        47.64 o
 -10   19    2       268.96        51.55       338.51 o
  -9   19    2        93.32        57.46        11.34 o
  -8   19    2       537.78        32.60       579.59 o
  -7   19    2       146.41        22.00        66.08 o
  -6   19    2      1434.14        19.62      1979.67 o
  -5   19    2       769.51        15.13      1255.03 o
  -4   19    2      8076.62         4.24      6491.41 o
  -3   19    2       643.13        11.22       915.40 o
  -2   19    2      3004.14         5.95      2894.55 o
  -1   19    2      3174.20         5.24      2634.14 o
   0   19    2     34685.34         5.81     34028.31 o
   1   19    2       817.96        10.82       742.52 o
   2   19    2       209.96         6.76       191.91 o
   3   19    2       125.44        28.62        91.17 o
   4   19    2     10633.73         8.76      9501.73 o
   5   19    2        99.60        75.34        11.99 o
   6   19    2      1317.69        20.16      1179.52 o
   7   19    2       298.94        31.81       213.82 o
   8   19    2       262.44        22.85       275.39 o
   9   19    2       263.09        29.48        18.12 o
  10   19    2       125.22        19.27        12.16 o
 -10   20    2       168.74        24.70       206.16 o
  -9   20    2       -59.75       133.63        28.25 o
  -8   20    2       258.57        29.16       372.05 o
  -7   20    2       230.13        11.63        65.30 o
  -6   20    2       199.66        34.57        65.69 o
  -5   20    2       252.81        17.56       304.88 o
  -4   20    2      5444.96         5.90      5373.78 o
  -3   20    2       204.20         7.78       209.62 o
  -2   20    2      5175.36         6.60      5735.81 o
  -1   20    2       666.16        13.84       832.94 o
   0   20    2        80.46        32.60       243.63 o
   1   20    2       316.13         7.40       386.09 o
   2   20    2     15845.77         3.13     14230.27 o
   3   20    2       846.23        20.61      1020.11 o
   4   20    2      1388.31        19.45      1451.31 o
   5   20    2      4053.87        16.24      3883.15 o
   6   20    2      8856.69        29.16      7790.80 o
   7   20    2       144.24        50.27         7.92 o
   8   20    2       124.55        41.60        40.31 o
   9   20    2       523.95        22.37       483.22 o
  10   20    2       165.89        52.85        10.70 o
 -10   21    2       141.13        34.93         0.26 o
  -9   21    2       146.89        37.82         9.63 o
  -8   21    2        72.59        67.24       126.69 o
  -7   21    2       353.44        22.85       247.40 o
  -6   21    2       543.36        23.72       418.90 o
  -5   21    2        82.08        50.98       397.52 o
  -4   21    2     20266.37         3.39     18217.34 o
  -3   21    2        53.88        20.88        70.86 o
  -2   21    2       136.42        16.08       116.09 o
  -1   21    2      1553.15        25.60      1414.89 o
   0   21    2      3012.91         4.67      2879.05 o
   1   21    2         2.86       220.23        44.38 o
   2   21    2     12403.28         3.20     11264.65 o
   3   21    2       373.26        20.70       459.20 o
   4   21    2     12622.52         8.01     11702.77 o
   5   21    2      1428.84        19.80      1000.23 o
   6   21    2       201.36        35.64        22.68 o
   7   21    2       213.16        31.36       208.23 o
   8   21    2      2506.00        26.73      2210.77 o
   9   21    2        93.70        41.22        29.54 o
 -10   22    2      1219.41        36.48      1334.64 o
  -9   22    2        76.91        63.20        12.16 o
  -8   22    2       184.14        24.70        24.79 o
  -7   22    2       135.72        45.02         3.25 o
  -6   22    2      1881.82        33.64      2044.40 o
  -5   22    2      1201.32        13.54      1068.29 o
  -4   22    2        52.42        38.07        20.01 o
  -3   22    2        51.98        12.67       146.93 o
  -2   22    2        69.56        12.46        68.45 o
  -1   22    2       987.84        17.22      1033.98 o
   0   22    2        13.18       524.41        87.98 o
   1   22    2       113.64        10.11       152.82 o
   2   22    2        25.40         7.67        53.81 o
   3   22    2      5267.86        13.62      4295.19 o
   4   22    2     11378.49         8.82     10497.09 o
   5   22    2       562.16        43.69       528.65 o
   6   22    2      2669.79        35.16      2224.36 o
   7   22    2       605.16        25.50       683.45 o
   8   22    2       203.92        32.72       108.45 o
   9   22    2       197.96        33.29       208.93 o
  -9   23    2       259.21        45.02       128.86 o
  -8   23    2       597.80        31.92       324.50 o
  -7   23    2       395.61        15.92       203.40 o
  -6   23    2       904.20        44.62      1136.96 o
  -5   23    2       168.22        25.20       182.69 o
  -4   23    2        18.49        24.70         4.90 o
  -3   23    2       315.42        15.76       232.50 o
  -2   23    2      1016.97        15.05      1032.43 o
  -1   23    2        -0.96      2300.16         0.45 o
   0   23    2      2638.88         9.61      2683.74 o
   1   23    2        14.90        27.56        72.08 o
   2   23    2      4329.64         7.02      4399.85 o
   3   23    2      4258.87        33.52      3609.40 o
   4   23    2       715.56        24.11      1109.56 o
   5   23    2       -66.42       107.33         7.65 o
   6   23    2       703.31        43.82       823.25 o
   7   23    2       108.16       147.87        85.74 o
   8   23    2       705.96        67.57       895.14 o
   9   23    2       284.26        45.70       294.88 o
  -9   24    2       323.64        24.60       164.33 o
  -8   24    2       339.66        27.04         0.49 o
  -7   24    2       187.42        21.53         6.50 o
  -6   24    2       215.80        17.98         2.60 o
  -5   24    2        73.62        50.13        58.49 o
  -4   24    2      1252.45        10.11      1551.95 o
  -3   24    2       353.06         9.55       339.40 o
  -2   24    2        53.73        26.73        63.76 o
  -1   24    2      2529.08        20.43      2471.33 o
   0   24    2      2846.22        10.69      2794.51 o
   1   24    2      1157.36        20.88       767.63 o
   2   24    2     23938.28         8.07     21150.94 o
   3   24    2       256.00        23.62       272.21 o
   4   24    2      2774.13        21.81      2560.60 o
   5   24    2       372.10        30.25       305.72 o
   6   24    2       374.81        30.36       411.06 o
   7   24    2       125.22        32.60        19.37 o
   8   24    2        -0.07    158340.33         7.39 o
   9   24    2       175.56        41.86        59.97 o
  -9   25    2       518.47        35.16       269.83 o
  -8   25    2       344.47        38.44        55.59 o
  -7   25    2       167.18        57.30       164.33 o
  -6   25    2       425.18        42.38       741.21 o
  -5   25    2       148.60        20.43         8.47 o
  -4   25    2       895.80        31.92      1010.91 o
  -3   25    2       155.00        15.21       171.18 o
  -2   25    2       392.44        11.16       442.86 o
  -1   25    2      1071.25        12.46       855.30 o
   0   25    2      7544.66         5.57      6360.32 o
   1   25    2       863.18        12.89       908.14 o
   2   25    2      3027.20        12.96      2917.89 o
   3   25    2      1564.20        21.81      1538.71 o
   4   25    2       566.92        25.91       687.23 o
   5   25    2       174.50        38.81         6.62 o
   6   25    2       217.56        28.09       104.97 o
   7   25    2       142.32        45.83         1.88 o
   8   25    2       192.93        17.14        30.60 o
  -9   26    2       184.42        52.85       128.32 o
  -8   26    2       494.17        38.32       563.49 o
  -7   26    2       149.08        59.60       136.06 o
  -6   26    2      1311.16        46.92      1329.38 o
  -5   26    2       235.32        29.81       209.62 o
  -4   26    2      1361.61        25.30      1508.67 o
  -3   26    2       341.51        10.82       362.83 o
  -2   26    2       558.85        17.14       707.55 o
  -1   26    2        57.76        25.50         9.48 o
   0   26    2     19630.81         3.88     15127.64 o
   1   26    2       136.89        15.29       158.22 o
   2   26    2       133.17        33.64         3.43 o
   3   26    2       487.97        25.20       308.24 o
   4   26    2       140.90        27.56        42.79 o
   5   26    2       132.48        24.30         7.39 o
   6   26    2       120.34        36.12        56.67 o
   7   26    2        83.36        51.84        14.62 o
   8   26    2       114.92        70.73        36.44 o
  -8   27    2       211.12        35.88         0.28 o
  -7   27    2       219.04        35.05        87.53 o
  -6   27    2      1558.67        49.42      1590.08 o
  -5   27    2       398.40        32.60       421.86 o
  -4   27    2      1630.54        23.52      1163.06 o
  -3   27    2        30.80        28.73        21.99 o
  -2   27    2       605.65        26.63       464.37 o
  -1   27    2       232.56        12.96       287.49 o
   0   27    2       346.70        17.39       551.00 o
   1   27    2       159.77        28.30        48.98 o
   2   27    2       410.47        63.52       492.78 o
   3   27    2       109.20        25.30        83.09 o
   4   27    2       231.65        17.72        49.32 o
   5   27    2       204.20        14.36        62.61 o
   6   27    2        89.68        61.94       210.32 o
   7   27    2       103.43        43.30        30.87 o
   8   27    2        56.10       114.06       483.22 o
  -8   28    2       360.62        40.58       363.74 o
  -7   28    2       233.48        24.70       334.10 o
  -6   28    2       178.22        32.83       182.69 o
  -5   28    2       137.12        22.75       214.53 o
  -4   28    2        70.73        26.01        72.49 o
  -3   28    2        55.65        67.40         0.79 o
  -2   28    2      1712.30        26.52      1249.93 o
  -1   28    2       103.43        15.44       139.45 o
   0   28    2        85.38        18.58         9.78 o
   1   28    2      1396.52        25.20      1080.90 o
   2   28    2       168.74        47.61       123.46 o
   3   28    2       112.78        36.84        40.01 o
   4   28    2       145.44        31.47        38.20 o
   5   28    2        64.32       134.79       101.55 o
   6   28    2       219.04        45.83        11.99 o
   7   28    2       -35.88       207.07         8.89 o
  -7   29    2       239.01        48.58       217.36 o
  -6   29    2       111.72        29.92        56.31 o
  -5   29    2       128.60        23.52       164.94 o
  -4   29    2       384.16        19.71       507.84 o
  -3   29    2        38.69        81.54        52.41 o
  -2   29    2       125.44        46.38       258.88 o
  -1   29    2       152.77        22.00       133.27 o
   0   29    2       322.56        23.14       321.04 o
   1   29    2       528.54        36.00       600.62 o
   2   29    2        97.61        31.25         0.15 o
   3   29    2        56.40       112.36         0.36 o
   4   29    2       135.49        18.58        77.06 o
   5   29    2       200.51        21.72       144.03 o
   6   29    2        75.00        65.61       102.52 o
   7   29    2        50.41        32.38         0.06 o
  -7   30    2       152.28        28.94         0.19 o
  -6   30    2        46.92       114.49        10.86 o
  -5   30    2       223.20        32.38       228.12 o
  -4   30    2       468.29        34.34       600.62 o
  -3   30    2         3.92      1030.41        11.83 o
  -2   30    2       196.84        15.44       312.48 o
  -1   30    2       708.09        18.15       654.84 o
   0   30    2      1446.28        46.92      1491.90 o
   1   30    2       -46.38       103.23        30.60 o
   2   30    2       307.65        18.49        32.22 o
   3   30    2       145.93        58.83         4.48 o
   4   30    2      1463.83        57.91      1310.15 o
   5   30    2       105.47        30.69        75.38 o
   6   30    2       230.13        53.14       121.33 o
  -6   31    2        99.20        49.98         9.63 o
  -5   31    2       218.15        24.30       144.61 o
  -4   31    2       687.49        31.70       648.70 o
  -3   31    2       116.21        41.09       174.97 o
  -2   31    2      8903.81         9.73      7273.23 o
  -1   31    2       336.36        18.75       123.46 o
   0   31    2      1248.92        44.09      1939.22 o
   1   31    2       168.48        11.83        63.37 o
   2   31    2        52.71       184.42       126.69 o
   3   31    2       351.19        28.20        98.66 o
   4   31    2       664.61        30.25       456.12 o
   5   31    2       159.26        60.68        44.70 o
   6   31    2       187.42        35.05       232.50 o
  -6   32    2        89.68        33.29        10.08 o
  -5   32    2        40.32       433.89         3.00 o
  -4   32    2       986.59        23.72       977.54 o
  -3   32    2       107.54        35.76        23.37 o
  -2   32    2      1676.90        54.32      1593.92 o
  -1   32    2       317.55       149.57       520.93 o
   0   32    2        91.78        41.47       183.34 o
   1   32    2       119.25        45.56         0.42 o
   2   32    2       276.22        33.64       332.34 o
   3   32    2       114.70        42.90        44.70 o
   4   32    2       435.56        24.60       396.56 o
   5   32    2       305.90        29.92       184.00 o
  -5   33    2       215.50        26.83        41.24 o
  -4   33    2        46.79       154.75       107.95 o
  -3   33    2       369.02        22.47       203.40 o
  -2   33    2        92.35        22.28       138.88 o
  -1   33    2       351.56        15.68       144.61 o
   0   33    2       392.83        37.21        95.35 o
   1   33    2        83.17        58.22        14.99 o
   2   33    2       191.27        31.70       163.71 o
   3   33    2       136.42        47.06        51.71 o
   4   33    2       222.31         9.36        56.67 o
  -4   34    2        39.44       113.42       161.26 o
  -3   34    2        59.29       109.20        13.01 o
  -2   34    2        93.70       125.22       269.04 o
  -1   34    2       771.17        25.30       399.44 o
   1   34    2       240.87        35.64        25.51 o
   2   34    2       197.96        28.09       206.16 o
   3   34    2       109.83        37.82        63.76 o
   4   34    2       466.56        49.70       538.65 o
  -3   35    2       474.37        17.98       363.74 o
  -2   35    2       749.12        73.10      1484.48 o
  -1   35    2       199.94        65.77        34.44 o
   0   35    2       524.41        21.44       770.30 o
   1   35    2        89.30       142.80       167.42 o
   2   35    2       362.14        34.46       523.13 o
  -1   36    2       358.72        18.66        54.16 o
   0   36    2       821.40        37.09       794.52 o
   1   36    2       295.50        62.25         0.02 o
 -11    0    3      2300.16        61.94      2350.88 o
  -9    0    3       219.34        18.84       152.22 o
  -7    0    3        23.14       114.92        84.85 o
  -5    0    3      1755.61        10.18      1903.37 o
  -3    0    3      7175.78         3.61      7948.68 o
  -1    0    3      1570.54         6.10      1592.00 o
   1    0    3        37.82        23.91         3.52 o
   3    0    3        38.56        37.21         0.49 o
   5    0    3       229.22         8.47       189.25 o
   7    0    3        81.72        13.69        13.01 o
   9    0    3        30.03       179.56         0.84 o
  11    0    3      1962.49        64.16      1368.24 o
 -12    1    3       156.50        38.81       124.53 o
 -11    1    3       355.70        35.88       480.05 o
 -10    1    3       690.64        33.29       721.70 o
  -9    1    3       440.16        26.01       415.95 o
  -8    1    3      1969.58        30.14      1442.16 o
  -7    1    3       175.30        14.75       111.98 o
  -6    1    3       427.25        13.84       288.31 o
  -5    1    3       704.37        10.89       698.63 o
  -4    1    3      1757.29         6.40      2336.91 o
  -3    1    3      1654.05        15.37      2048.75 o
  -2    1    3     57883.55         1.30     61627.90 o
  -1    1    3       292.41         9.30       291.59 o
   0    1    3    104794.64         1.56    100358.26 o
   1    1    3     26546.18         1.30     30378.49 o
   2    1    3     11199.99         2.34     13967.54 o
   3    1    3       192.93         6.35       276.99 o
   4    1    3      2707.12         4.33      4711.48 o
   5    1    3      1559.46        22.37      1924.42 o
   6    1    3      4839.98         7.45      4804.38 o
   7    1    3       240.87        22.56       338.51 o
   8    1    3       145.20        19.27        51.02 o
   9    1    3       184.14        18.92        74.96 o
  10    1    3       276.89        26.52       244.39 o
  11    1    3       863.77        28.41       661.01 o
  12    1    3       256.00        36.00       399.44 o
 -12    2    3       402.80        36.84       601.80 o
 -11    2    3       361.00        19.80       351.92 o
 -10    2    3     28277.79         8.88     21622.23 o
  -9    2    3       408.04        16.48       408.14 o
  -8    2    3      1131.65        17.98      1863.71 o
  -7    2    3       127.01        15.92        13.54 o
  -6    2    3     25670.45         4.93     28969.97 o
  -5    2    3      1880.96        23.72      1797.85 o
  -4    2    3      5650.53         5.34      6352.65 o
  -3    2    3      7389.12         4.75      8090.83 o
  -2    2    3    134938.68         2.13    136273.01 o
  -1    2    3       636.55         7.40       750.41 o
   0    2    3       119.90        12.32        54.52 o
   1    2    3       198.25         5.95       237.67 o
   2    2    3        31.47        22.28        90.25 o
   3    2    3        67.73         7.56        73.31 o
   4    2    3       977.81        19.62       581.90 o
   5    2    3       351.19        11.09       166.18 o
   6    2    3     19504.92         8.01     16531.32 o
   7    2    3       108.78        24.60        80.91 o
   8    2    3     12073.61         9.12     12059.28 o
   9    2    3       562.16        21.44       424.83 o
  10    2    3       135.49        24.70        66.87 o
  11    2    3       152.52        43.82        96.29 o
  12    2    3       156.25        31.14       285.05 o
 -12    3    3      1624.90        35.64      2077.15 o
 -11    3    3       609.60        24.40       783.71 o
 -10    3    3       421.07        40.32       279.40 o
  -9    3    3        67.57        58.52        32.76 o
  -8    3    3      1535.86        27.25      1516.15 o
  -7    3    3        72.25        43.56        47.64 o
  -6    3    3      9868.44         6.55      8979.29 o
  -5    3    3       505.35        12.53       524.23 o
  -4    3    3        93.32        16.16        62.99 o
  -3    3    3      1663.82        13.54      1872.03 o
  -2    3    3     47510.92         1.32     42760.67 o
  -1    3    3        14.44       103.43        10.86 o
   0    3    3     80292.89         1.51     80909.38 o
   1    3    3     15627.50         2.86     18576.17 o
   2    3    3     30095.31         1.69     29175.01 o
   3    3    3        28.73        25.81         6.62 o
   4    3    3     17816.91         4.80     15676.82 o
   5    3    3       105.27        20.52       334.10 o
   6    3    3       134.56        18.32        81.78 o
   7    3    3       432.64        13.40       280.20 o
   8    3    3      1367.52        27.77      1159.78 o
   9    3    3        63.20        29.38         0.84 o
  10    3    3      2874.03        25.00      3365.15 o
  11    3    3       122.99        39.82         0.42 o
  12    3    3       176.09        75.86       171.81 o
 -12    4    3      1765.68        51.55      1803.98 o
 -11    4    3      1337.36        21.81       998.71 o
 -10    4    3      8650.86        16.73      7596.72 o
  -9    4    3        -2.69      2806.88        44.38 o
  -8    4    3        93.70        46.38        18.53 o
  -7    4    3      1645.11        27.88      1803.98 o
  -6    4    3      3754.01         7.62      3717.11 o
  -5    4    3        95.84        14.06       172.44 o
  -4    4    3     50670.01         6.55     49043.37 o
  -3    4    3      5910.53         3.69      6805.15 o
  -2    4    3        47.20        14.59         2.92 o
  -1    4    3        -0.77       520.75        62.23 o
   0    4    3     15448.00         2.16     15478.70 o
   1    4    3        15.21        61.62         0.06 o
   2    4    3      2622.46         2.72      1315.38 o
   3    4    3        56.85        14.14         6.87 o
   4    4    3     21960.28         4.75     17618.56 o
   5    4    3       120.34        23.04       260.43 o
   6    4    3      3662.67         6.86      3592.08 o
   7    4    3       175.03        18.23        51.02 o
   8    4    3      6692.88        11.56      6306.72 o
   9    4    3       751.31        25.81       738.60 o
  10    4    3       519.38        28.30       716.54 o
  11    4    3        63.04        35.40       162.48 o
 -12    5    3       151.78        65.12       168.67 o
 -11    5    3       183.06        31.25        28.00 o
 -10    5    3       316.48        30.25        23.84 o
  -9    5    3      3905.00        14.82      3216.16 o
  -8    5    3       201.64        28.84       394.65 o
  -7    5    3       124.99        16.16       133.27 o
  -6    5    3       317.55        18.32       423.84 o
  -5    5    3       113.21        14.98         1.39 o
  -4    5    3        78.15        29.81       169.92 o
  -3    5    3      3018.40         6.45      3592.08 o
  -2    5    3     18884.26         2.69     19391.29 o
  -1    5    3       345.22         7.78       450.99 o
   0    5    3     28412.47         1.30     29852.61 o
   1    5    3     16144.24         2.56     18184.89 o
   2    5    3      2417.69         4.71      2445.10 o
   3    5    3      1527.25         9.12      1458.65 o
   4    5    3     60570.13         4.58     55540.93 o
   5    5    3       316.48         7.13       334.98 o
   6    5    3      6312.30         5.38      4329.94 o
   7    5    3        39.69        39.44         7.00 o
   8    5    3      5658.05        15.60      5522.89 o
   9    5    3       222.31        15.37       261.21 o
  10    5    3       203.92        26.42       270.62 o
  11    5    3        35.52       141.37       110.97 o
 -12    6    3       148.84        28.41         0.26 o
 -11    6    3      1454.66        27.04      1348.74 o
 -10    6    3      5411.07        31.02      4904.93 o
  -9    6    3        90.82        44.49        31.13 o
  -8    6    3      3451.56        15.92      4560.83 o
  -7    6    3      1345.42        15.76      1263.57 o
  -6    6    3       624.50        16.89       507.84 o
  -5    6    3      1116.90        19.10      1079.32 o
  -4    6    3        37.45        36.24         2.22 o
  -3    6    3      4747.21         3.96      4982.71 o
  -2    6    3     46898.23         1.69     49716.76 o
  -1    6    3        21.16        41.34        58.86 o
   0    6    3     98627.40         1.77     98130.75 o
   1    6    3       691.16         6.30       579.59 o
   2    6    3     54629.71         6.45     55733.81 o
   3    6    3      1739.72         8.70      1553.84 o
   4    6    3     49497.35         5.15     39972.86 o
   5    6    3      1351.30        13.62      1707.25 o
   6    6    3       773.95        16.97       979.05 o
   7    6    3       193.77        17.22       182.69 o
   8    6    3       -45.56       120.56        14.08 o
   9    6    3       802.02        23.33       572.66 o
  10    6    3       147.14        90.44       348.32 o
  11    6    3        76.04        47.89       124.00 o
 -12    7    3      2599.98        51.70      2471.33 o
 -11    7    3       130.42        17.31         7.00 o
 -10    7    3        77.97       141.37        51.71 o
  -9    7    3      1660.56        21.34      1506.80 o
  -8    7    3       205.06        36.00       155.81 o
  -7    7    3      1367.52        19.54       947.70 o
  -6    7    3      6665.09        10.05      6892.73 o
  -5    7    3       886.25        13.69       863.76 o
  -4    7    3       109.83        20.88        36.73 o
  -3    7    3      3989.19         5.15      4074.29 o
  -2    7    3     69200.56         1.82     70550.88 o
  -1    7    3      1572.92         5.76      1956.20 o
   0    7    3     60880.63         2.34     59391.70 o
   1    7    3      4323.06         3.50      5212.80 o
   2    7    3       167.44         7.18       339.40 o
   3    7    3      5952.12         3.42      5061.11 o
   4    7    3     43089.46         4.00     41193.78 o
   5    7    3       200.22         7.90       366.50 o
   6    7    3       101.20        11.97       224.50 o
   7    7    3        77.26        33.06        11.50 o
   8    7    3      3971.52        21.72      3415.56 o
   9    7    3        12.39       207.36         6.75 o
  10    7    3      1396.52        78.32      1534.94 o
  11    7    3       179.56        22.66       181.40 o
 -12    8    3       158.76        64.64         2.92 o
 -11    8    3       222.01        30.47         5.44 o
 -10    8    3     13853.29        11.83     11397.77 o
  -9    8    3      1296.72        20.79      1284.17 o
  -8    8    3      2116.92        28.30      1899.18 o
  -7    8    3       421.07        16.81       416.93 o
  -6    8    3      3408.22        12.67      3216.16 o
  -5    8    3       836.37         7.90       674.68 o
  -4    8    3    193820.06         4.62    162304.72 o
  -3    8    3       773.40        11.29       597.09 o
  -2    8    3       404.41         9.55       351.01 o
  -1    8    3      1677.72         5.15      1715.20 o
   0    8    3      2760.45         3.84      2748.92 o
   1    8    3        13.84        18.49        23.60 o
   2    8    3     38498.36         4.88     33199.35 o
   3    8    3      9844.61         1.80      8515.95 o
   4    8    3     45509.69         5.86     37000.91 o
   5    8    3        63.52         8.58       150.45 o
   6    8    3     10755.76         5.43      9264.11 o
   7    8    3        43.96        42.25        13.72 o
   8    8    3        47.75        25.00        43.74 o
   9    8    3       164.87        46.92       204.09 o
  10    8    3      3765.05        65.93      3743.55 o
  11    8    3       269.94        74.30        17.71 o
 -12    9    3       569.30        26.52       849.68 o
 -11    9    3       163.58        33.52        52.41 o
 -10    9    3      2752.05        35.76      2845.59 o
  -9    9    3      1378.64        23.04      1355.81 o
  -8    9    3      7485.71         9.86      7550.67 o
  -7    9    3      1100.25        17.39      1103.16 o
  -6    9    3        36.24        71.06        29.28 o
  -5    9    3       135.49        17.14       219.49 o
  -4    9    3     32187.95         4.58     26904.10 o
  -3    9    3       453.69        10.43       510.01 o
  -2    9    3      1469.19         7.56      1578.59 o
  -1    9    3      1738.06         9.55      2185.96 o
   0    9    3     13579.24         3.20     11300.41 o
   1    9    3       167.70         6.35        50.00 o
   2    9    3     52239.67         6.50     43580.19 o
   3    9    3       709.69         6.92       530.86 o
   4    9    3      3259.27         4.62      1949.82 o
   5    9    3        25.20        22.75        11.83 o
   6    9    3      1914.06        12.82      2332.26 o
   7    9    3        48.02        46.10         0.05 o
   8    9    3      3261.55        11.63      3238.02 o
   9    9    3        71.23        32.49        53.10 o
  10    9    3       207.94        40.45       106.95 o
  11    9    3       154.26        39.31         0.79 o
 -12   10    3       814.53        28.41       561.21 o
 -11   10    3       443.94        28.94       536.42 o
 -10   10    3       100.40        29.70         1.28 o
  -9   10    3       129.96        19.80         5.00 o
  -8   10    3       215.21        23.14        30.87 o
  -7   10    3        54.91        17.72        18.12 o
  -6   10    3      3387.24         9.49      5254.56 o
  -5   10    3       250.27        17.72       312.48 o
  -4   10    3       685.39         9.24      1675.59 o
  -3   10    3       103.23        24.90       166.80 o
  -2   10    3     30895.09         4.71     27538.98 o
  -1   10    3      3143.84         5.90      2902.32 o
   0   10    3      5820.16         2.04      7914.41 o
   1   10    3      2444.31         7.67      2322.98 o
   2   10    3     45037.33         4.41     41448.00 o
   3   10    3      4926.64         7.84      4774.42 o
   4   10    3      4940.68         2.50      6008.56 o
   5   10    3       332.33         7.08       490.65 o
   6   10    3      1621.67        11.70      1377.15 o
   7   10    3        50.69        39.56        45.67 o
   8   10    3       161.29        15.21       336.74 o
   9   10    3       177.16        43.96        45.35 o
  10   10    3       390.46        26.42       202.03 o
  11   10    3        58.06        62.57        51.71 o
 -12   11    3       121.88       202.49         8.05 o
 -11   11    3       192.10        24.80        30.07 o
 -10   11    3       972.19        48.44      1525.53 o
  -9   11    3      5390.50        16.24      4528.40 o
  -8   11    3      2794.18        29.16      3270.95 o
  -7   11    3       181.44        16.08       103.99 o
  -6   11    3       130.64        18.92        59.97 o
  -5   11    3      2613.25        11.29      2636.61 o
  -4   11    3     14368.82         4.80     17952.13 o
  -3   11    3      1178.55        13.76       808.14 o
  -2   11    3     30349.12         4.93     22191.78 o
  -1   11    3      3069.16         3.69      4034.47 o
   0   11    3        68.56         6.15         1.17 o
   1   11    3        76.91         7.18       127.77 o
   2   11    3      5318.78         4.67      6166.18 o
   3   11    3      4925.23         6.81      4419.02 o
   4   11    3     67506.43         6.30     69405.70 o
   5   11    3      3509.38         3.42      2855.87 o
   6   11    3       318.62        11.76       479.00 o
   7   11    3        35.16        55.50         8.05 o
   8   11    3      2042.14        27.35      2519.39 o
   9   11    3       111.30        28.09         0.33 o
  10   11    3       188.51        59.75       149.86 o
  11   11    3       531.76        28.73       404.26 o
 -12   12    3       329.79        38.81       308.24 o
 -11   12    3       388.09        72.42       708.83 o
 -10   12    3        89.68        23.23        35.86 o
  -9   12    3       484.00        20.98       592.39 o
  -8   12    3     13768.68         6.50     12902.85 o
  -7   12    3       540.10        21.44       640.15 o
  -6   12    3        72.93        59.60        18.33 o
  -5   12    3      1800.30        13.91      1508.67 o
  -4   12    3     35785.29         4.97     36631.74 o
  -3   12    3      1524.90        10.30      1310.15 o
  -2   12    3     14065.96         2.16     14420.25 o
  -1   12    3       130.19        11.63       195.93 o
   0   12    3      9312.25         1.85      5949.05 o
   1   12    3      1974.02         4.88      1806.02 o
   2   12    3       525.33        12.89       828.78 o
   3   12    3      1828.42        31.02      1693.36 o
   4   12    3      8033.54         7.24      9595.74 o
   5   12    3        70.39        13.40       113.52 o
   6   12    3       770.62        20.16      1161.42 o
   7   12    3        22.75        56.25        26.00 o
   8   12    3       326.16        23.04       382.32 o
   9   12    3        76.04        73.10        83.53 o
  10   12    3      1611.22        29.81      2325.30 o
  11   12    3       126.79        80.28         1.28 o
 -12   13    3      1687.57        29.81      1327.62 o
 -11   13    3       168.48        32.72        24.79 o
 -10   13    3      1729.73        59.91      2313.71 o
  -9   13    3      1261.67        30.25      1313.64 o
  -8   13    3      7204.61        46.24      7723.01 o
  -7   13    3      3080.25        12.11      2550.87 o
  -6   13    3      7631.77         7.18      7634.50 o
  -5   13    3       111.94        20.79       184.65 o
  -4   13    3     12185.95         3.46     13944.81 o
  -3   13    3       561.22         8.41       734.68 o
  -2   13    3     10156.61         2.72      7961.55 o
  -1   13    3       511.66         7.02       726.88 o
   0   13    3      2574.55         4.88      1422.14 o
   1   13    3       562.64        10.56       571.51 o
   2   13    3     20366.14         6.35     23692.43 o
   3   13    3        73.44        35.52        83.53 o
   4   13    3     28368.66        14.82     27252.37 o
   5   13    3       639.58        18.75       524.23 o
   6   13    3      6037.29         4.04      5591.02 o
   7   13    3        13.91       247.75        87.53 o
   8   13    3        73.79        95.65        70.86 o
   9   13    3       238.39        52.13         1.88 o
  10   13    3       402.80        87.42      1001.75 o
  11   13    3       177.16        23.14       232.50 o
 -11   14    3       179.56        44.49         5.00 o
 -10   14    3       416.16        53.88       705.00 o
  -9   14    3        76.21        50.27        28.25 o
  -8   14    3       162.05        22.47       321.04 o
  -7   14    3        77.79         8.35        37.91 o
  -6   14    3      5443.49         9.12      5223.22 o
  -5   14    3      2192.11        20.25      2081.54 o
  -4   14    3        54.02        24.11       146.93 o
  -3   14    3      1183.36        10.30      1350.51 o
  -2   14    3      2486.02         3.88      1322.37 o
  -1   14    3       404.01         9.06       384.21 o
   0   14    3     31616.40         3.28     22899.56 o
   1   14    3       501.76         7.18       474.79 o
   2   14    3     11444.72         4.67     11609.29 o
   3   14    3        51.55        49.84         4.48 o
   4   14    3       139.48        23.62       160.65 o
   5   14    3      1144.47        21.07       980.55 o
   6   14    3      2011.52        43.82      1757.29 o
   7   14    3       680.69        30.69       604.16 o
   8   14    3       196.28        35.52       249.68 o
   9   14    3       325.08        32.95       386.09 o
  10   14    3       267.65        27.14         0.97 o
  11   14    3       334.16        39.82       152.82 o
 -11   15    3       191.82        30.25         9.78 o
 -10   15    3      1201.32        22.85      1000.23 o
  -9   15    3       111.09        33.41         2.92 o
  -8   15    3      3374.45        21.25      2653.92 o
  -7   15    3      1210.34        15.60      1041.73 o
  -6   15    3      1990.94         9.42      2646.50 o
  -5   15    3        69.56        15.76       105.96 o
  -4   15    3     34782.25         6.10     28036.11 o
  -3   15    3       379.08         8.35       479.00 o
  -2   15    3     16080.78         3.53     17465.66 o
  -1   15    3        43.69        22.94         2.08 o
   0   15    3      1386.07        11.56      1140.21 o
   1   15    3      1139.74         8.35      1054.19 o
   2   15    3      1598.40        19.98      1453.14 o
   3   15    3       104.24        33.41       205.47 o
   4   15    3     20215.15         5.06     15755.21 o
   5   15    3      1386.07        23.23      1232.98 o
   6   15    3     10584.29        10.50      9751.86 o
   7   15    3       100.00        70.56        28.76 o
   8   15    3        91.01       114.92        33.04 o
   9   15    3       130.19        28.20         1.17 o
  10   15    3       184.14        31.36       127.77 o
 -11   16    3       217.56        78.32       317.60 o
 -10   16    3       613.06        27.77       636.50 o
  -9   16    3       208.51        29.27        97.71 o
  -8   16    3       -31.47        60.37         0.59 o
  -7   16    3       317.20        11.76       393.69 o
  -6   16    3        50.98        38.81         8.75 o
  -5   16    3        88.55        18.92       108.95 o
  -4   16    3      4265.40        10.24      3557.57 o
  -3   16    3        38.44        10.89        13.19 o
  -2   16    3      6151.26         3.42      4844.47 o
  -1   16    3      1391.29        17.14      1172.92 o
   0   16    3      3395.39         3.17      3764.18 o
   1   16    3        33.52        24.70        25.27 o
   2   16    3      7223.30         6.71      7150.68 o
   3   16    3        89.30        25.50         0.93 o
   4   16    3       326.16        22.09       185.30 o
   5   16    3       197.68        14.67       314.18 o
   6   16    3     10863.89         8.70     10571.14 o
   7   16    3       135.26        72.59        18.95 o
   8   16    3      1250.33        32.04      1143.46 o
   9   16    3       394.42        26.52       138.31 o
  10   16    3      2082.10        58.68      2101.34 o
 -11   17    3       390.85        17.56        46.33 o
 -10   17    3       490.62        44.49       994.16 o
  -9   17    3       116.86        28.41       105.46 o
  -8   17    3        36.48        72.25        15.75 o
  -7   17    3       513.48        22.47       680.94 o
  -6   17    3     33841.28         9.55     28724.88 o
  -5   17    3       433.47        23.33       661.01 o
  -4   17    3       374.81        11.56       313.33 o
  -3   17    3        88.74         8.76         3.08 o
  -2   17    3      7286.33         4.33      9389.54 o
  -1   17    3      1607.21        24.01      1789.70 o
   0   17    3      1633.78        11.90      2050.93 o
   1   17    3       304.50         6.00       458.17 o
   2   17    3     13128.58         6.25      9933.20 o
   3   17    3       353.06        18.75       392.74 o
   4   17    3      7464.96        11.42      6522.45 o
   5   17    3      3887.52        21.72      3746.50 o
   6   17    3      2418.67        41.73      2364.90 o
   7   17    3       303.46        16.97        24.07 o
   8   17    3      2554.29        33.64      2639.08 o
   9   17    3        77.79        51.27         4.38 o
  10   17    3       318.98        71.40       401.37 o
 -11   18    3       451.99        34.22       351.92 o
 -10   18    3      3214.89        75.86      3259.95 o
  -9   18    3       119.03        34.93         0.84 o
  -8   18    3       254.40        19.71         2.15 o
  -7   18    3        34.57       117.29         0.42 o
  -6   18    3        46.92        25.50       194.58 o
  -5   18    3       200.51        16.89       376.70 o
  -4   18    3     13085.07         4.12     13034.31 o
  -3   18    3       187.69        10.50       289.13 o
  -2   18    3      1260.25        23.72      1037.08 o
  -1   18    3        21.90        27.04         8.47 o
   0   18    3      3241.02         3.06      2738.84 o
   1   18    3       463.11         6.50       497.06 o
   2   18    3       357.21        11.36       278.59 o
   3   18    3       211.99        15.05       223.07 o
   4   18    3      7421.82         8.70      6702.38 o
   5   18    3      1162.81        15.92      1128.87 o
   6   18    3      4655.33        44.62      3796.71 o
   7   18    3        40.83       107.54         7.52 o
   8   18    3       831.75        21.62      1043.28 o
   9   18    3       122.32        43.69        58.49 o
  10   18    3       452.41        40.20      1073.01 o
 -10   19    3       134.10        63.52        53.81 o
  -9   19    3        81.54        92.54        18.74 o
  -8   19    3       114.28        50.55        69.25 o
  -7   19    3       140.66        15.13       262.77 o
  -6   19    3      1275.92        24.01      1127.25 o
  -5   19    3       984.70        16.24      1049.51 o
  -4   19    3        32.15        23.33        26.00 o
  -3   19    3       146.41        15.29       168.67 o
  -2   19    3      2043.04         8.24      2609.51 o
  -1   19    3       418.20        10.56       366.50 o
   0   19    3      2724.84         5.90      2597.24 o
   1   19    3      4017.02         7.24      3517.51 o
   2   19    3      6149.70         9.49      4606.42 o
   3   19    3        71.74        31.58        60.72 o
   4   19    3      3834.09        39.56      3435.27 o
   5   19    3       565.01        36.00       661.01 o
   6   19    3      1366.78        27.46      1375.37 o
   7   19    3       181.98        15.37        15.75 o
   8   19    3        94.87        58.52        20.23 o
   9   19    3       273.57        24.21         3.98 o
  10   19    3       110.88        45.83       388.94 o
 -10   20    3        42.25       186.05         8.61 o
  -9   20    3       219.34        30.36        52.06 o
  -8   20    3       160.02        32.95       106.45 o
  -7   20    3       120.56        49.98       112.49 o
  -6   20    3       133.63        21.53       332.34 o
  -5   20    3       599.27        18.23       672.18 o
  -4   20    3      3085.80        12.96      3006.90 o
  -3   20    3      1392.04        18.66      1158.14 o
  -2   20    3       120.78        21.16         6.14 o
  -1   20    3       267.00        20.25       416.93 o
   0   20    3      5792.73         4.75      5551.53 o
   1   20    3        15.44        73.10         6.62 o
   2   20    3     29299.17         8.88     24011.87 o
   3   20    3       777.29        21.90       584.23 o
   4   20    3      3414.06        16.97      3770.09 o
   5   20    3       489.29        16.08       400.40 o
   6   20    3      2649.16        28.20      1719.19 o
   7   20    3       128.14        36.36        48.98 o
   8   20    3      2474.07        45.56      2005.44 o
   9   20    3       137.36        43.43       150.45 o
 -10   21    3       174.77        56.40       201.35 o
  -9   21    3       159.26        29.48        10.08 o
  -8   21    3       619.01        49.28       536.42 o
  -7   21    3       205.64        33.64       222.35 o
  -6   21    3       724.69        23.33       906.69 o
  -5   21    3      1109.56        21.07      1311.90 o
  -4   21    3      3037.11        22.75      3309.57 o
  -3   21    3       194.04        16.08        52.41 o
  -2   21    3      2672.89         8.01      2290.63 o
  -1   21    3        57.76        22.47        35.29 o
   0   21    3       310.46        15.21       287.49 o
   1   21    3        26.73        16.81        22.22 o
   2   21    3      2973.52        24.60      2817.44 o
   3   21    3       849.72        29.05       968.54 o
   4   21    3      3289.02        51.12      3132.15 o
   5   21    3       173.19        24.30       212.42 o
   6   21    3      2395.12        37.82      2185.96 o
   7   21    3        63.52        80.10         0.15 o
   8   21    3      3269.55        92.35      3153.72 o
   9   21    3        41.99       193.77        18.53 o
 -10   22    3       139.24        27.46        38.20 o
  -9   22    3       101.40        36.00         0.49 o
  -8   22    3       268.96        24.40        55.59 o
  -7   22    3       328.33        23.91       269.83 o
  -6   22    3       542.42        24.80       360.08 o
  -5   22    3       121.44        13.91       233.24 o
  -4   22    3     19404.49         6.86     16599.42 o
  -3   22    3       186.32        11.29       182.69 o
  -2   22    3      4166.70         5.86      3489.04 o
  -1   22    3      1268.78        27.77      1226.23 o
   0   22    3      3971.52         9.00      4132.83 o
   1   22    3       412.50         7.29       653.61 o
   2   22    3      2015.11        15.13      2466.55 o
   3   22    3       163.58        23.23       220.92 o
   4   22    3       520.75        22.85       900.90 o
   5   22    3      1195.08        27.88       970.04 o
   6   22    3       157.75        35.16       335.86 o
   7   22    3        38.19       113.42        32.49 o
   8   22    3      3685.70        51.98      3429.63 o
   9   22    3       139.95        66.75         4.38 o
  -9   23    3       170.82        32.26        71.26 o
  -8   23    3       157.75        46.24         0.52 o
  -7   23    3       523.04        35.40       572.66 o
  -6   23    3        63.68        72.42        26.74 o
  -5   23    3        54.17        23.52        11.99 o
  -4   23    3      1105.56        20.25       685.97 o
  -3   23    3         9.12       203.63         5.44 o
  -2   23    3      3164.06        13.84      2138.99 o
  -1   23    3       203.92        15.05       215.94 o
   0   23    3        -4.04       514.38        13.19 o
   1   23    3        34.93        11.97        10.70 o
   2   23    3        87.80        50.41        20.44 o
   3   23    3      5163.86        29.38      4163.81 o
   4   23    3       529.46        19.01       645.03 o
   5   23    3       121.00        26.42        25.75 o
   6   23    3       124.32        32.95         4.08 o
   7   23    3       196.00        44.36        44.06 o
   8   23    3        69.72        56.55       158.82 o
   9   23    3       119.03        92.54         9.18 o
  -9   24    3       119.46        53.00        71.67 o
  -8   24    3       167.70        21.72       148.68 o
  -7   24    3        70.56        75.00        20.66 o
  -6   24    3       595.36        31.70       405.23 o
  -5   24    3       123.21        19.89        24.07 o
  -4   24    3       220.23        15.68       164.94 o
  -3   24    3       172.66        19.80       281.01 o
  -2   24    3       144.72        22.09       109.45 o
  -1   24    3      1098.92        16.56       870.84 o
   0   24    3       279.56        16.40       418.90 o
   1   24    3        30.25        29.27         2.83 o
   2   24    3       359.86        22.18       722.99 o
   3   24    3      1734.72        25.91      1311.90 o
   4   24    3       857.32        27.67       793.16 o
   5   24    3       215.21        49.00       208.93 o
   6   24    3       903.60        28.73       779.68 o
   7   24    3        92.54        78.85         0.11 o
   8   24    3       780.08        36.00       805.40 o
  -9   25    3       177.42        35.05        21.77 o
  -8   25    3       185.23        43.82        20.88 o
  -7   25    3       497.74        18.40       345.63 o
  -6   25    3      1719.76        51.27      2044.40 o
  -5   25    3        51.12       158.51        48.98 o
  -4   25    3      3127.05        12.53      3661.60 o
  -3   25    3        77.97         9.61         3.52 o
  -2   25    3        25.50        92.16        10.54 o
  -1   25    3        44.22        33.87        16.52 o
   0   25    3     12232.36         4.67     11687.16 o
   1   25    3       587.09         9.67       716.54 o
   2   25    3      2526.07        36.97      2582.55 o
   3   25    3       195.72        30.25       233.24 o
   4   25    3      1802.85        37.33      1387.88 o
   5   25    3       107.12        59.60         1.81 o
   6   25    3       226.20        25.40         1.45 o
   7   25    3        98.60        38.94        46.00 o
   8   25    3       146.17        36.60         0.03 o
  -9   26    3        63.84       115.13        23.37 o
  -8   26    3       119.03        45.16       157.61 o
  -7   26    3       222.90        33.06        29.02 o
  -6   26    3       506.25        46.65       680.94 o
  -5   26    3        59.75        52.27         0.67 o
  -4   26    3      1489.19        23.62      1345.21 o
  -3   26    3       172.92        11.63       245.89 o
  -2   26    3       121.00        30.25       199.99 o
  -1   26    3       128.14        18.49        72.90 o
   0   26    3     18403.64         4.45     15731.07 o
   1   26    3       470.46        23.72       279.40 o
   2   26    3     12214.67        16.56     11274.86 o
   3   26    3       765.63        22.56       658.53 o
   4   26    3        50.41        77.09         1.22 o
   5   26    3       241.18        19.27       169.92 o
   6   26    3       152.77        35.16        28.00 o
   7   26    3       131.10        34.81         1.88 o
   8   26    3      1668.72        52.13      1475.23 o
  -8   27    3      3685.70       100.40      3345.64 o
  -7   27    3       137.36        47.33        24.79 o
  -6   27    3       182.25        17.06        62.23 o
  -5   27    3       136.89        76.56       218.07 o
  -4   27    3       155.00        22.56       208.93 o
  -3   27    3       678.60        24.21       719.12 o
  -2   27    3       102.82        14.44       171.18 o
  -1   27    3       570.73        10.18       580.74 o
   0   27    3      9385.73         4.37      7714.56 o
   1   27    3       308.70        34.57       224.50 o
   2   27    3     11489.70         6.05     10442.95 o
   3   27    3      1962.49        31.81      1451.31 o
   4   27    3       140.90        47.33       449.97 o
   5   27    3       110.67        55.65        63.37 o
   6   27    3       165.64        37.95       154.01 o
   7   27    3       157.75        54.17       195.25 o
  -8   28    3       207.65        25.40       168.67 o
  -7   28    3       126.56        34.11        58.13 o
  -6   28    3       302.76        14.14       191.91 o
  -5   28    3       174.77        32.83       244.39 o
  -4   28    3      1338.83        43.43      1207.77 o
  -3   28    3        79.92        16.48         1.56 o
  -2   28    3       979.69        20.25       691.02 o
  -1   28    3       111.72        21.62       101.07 o
   0   28    3        15.92        61.78         5.22 o
   1   28    3       276.56        10.24       411.06 o
   2   28    3       107.74        24.50        56.67 o
   3   28    3        74.82        52.85        34.72 o
   4   28    3       613.06        82.99      1324.12 o
   5   28    3       180.36        33.18        61.47 o
   6   28    3       164.10        26.94        76.22 o
   7   28    3        74.48        72.08         1.62 o
  -7   29    3        45.83        67.40        34.16 o
  -6   29    3       105.88        54.91        46.65 o
  -5   29    3       102.82        49.28        65.69 o
  -4   29    3      2756.25        36.97      2594.79 o
  -3   29    3        27.56       163.07        14.26 o
  -2   29    3        35.05        25.20        30.07 o
  -1   29    3       110.25        16.16        97.23 o
   0   29    3       670.29        18.58       706.28 o
   1   29    3       255.68        16.56       312.48 o
   2   29    3       208.51        24.90       112.49 o
   3   29    3       114.92        68.39       248.16 o
   4   29    3       276.56        35.16       338.51 o
   5   29    3       189.34        39.69        67.26 o
   6   29    3       221.12        42.51         1.75 o
  -7   30    3       156.00        25.50         0.01 o
  -6   30    3      1198.54        34.69       763.64 o
  -5   30    3       266.02        17.31       114.03 o
  -4   30    3      1537.42        24.01      1473.38 o
  -3   30    3        72.59        44.76        17.11 o
  -2   30    3     10909.80        13.25      9837.55 o
  -1   30    3       372.10        15.92       431.79 o
   0   30    3      6465.77        26.32      5941.63 o
   1   30    3        50.55       107.12       105.96 o
   2   30    3       878.53        33.87      1216.15 o
   3   30    3       241.80        27.98       138.88 o
   4   30    3      1281.64        37.09      1652.05 o
   5   30    3       -14.82       823.12        46.33 o
   6   30    3       408.44        20.16       192.58 o
  -6   31    3        87.98        52.42         3.98 o
  -5   31    3        91.97        35.05       116.09 o
  -4   31    3       167.70        17.98        62.61 o
  -3   31    3        62.57        52.42       115.58 o
  -2   31    3      2287.71        56.70      2138.99 o
  -1   31    3       130.42        35.16         0.01 o
   0   31    3      4915.41         8.53      4834.44 o
   1   31    3       991.62        32.95       839.89 o
   2   31    3       359.10        27.35       607.71 o
   3   31    3       140.42        31.47       110.46 o
   4   31    3      1685.10        33.29      1239.74 o
   5   31    3        99.20        59.91         7.13 o
  -6   32    3       222.31        51.12         7.92 o
  -5   32    3       634.03        21.44       444.89 o
  -4   32    3       307.65        39.82       331.47 o
  -3   32    3       107.33        68.72       231.77 o
  -2   32    3      2561.37        14.98      2524.22 o
  -1   32    3       255.68        22.47        33.32 o
   0   32    3       275.89        24.11       413.01 o
   1   32    3       351.56        24.11       268.25 o
   2   32    3       275.56        26.52       335.86 o
   3   32    3       156.00        16.97        16.52 o
   4   32    3       842.74        43.30      1332.89 o
   5   32    3       525.33        37.33       499.21 o
  -5   33    3       238.70        14.90       125.07 o
  -4   33    3      1942.16        54.32      2385.99 o
  -3   33    3       121.00        32.72        21.99 o
  -2   33    3       169.78        20.61         0.36 o
  -1   33    3       634.54        50.69       401.37 o
   0   33    3        45.97        47.47         0.10 o
   1   33    3       129.05        18.49        16.52 o
   2   33    3        49.98        44.22         8.89 o
   3   33    3       140.90        35.88         0.00 o
   4   33    3        87.05        80.46       121.86 o
  -4   34    3       190.72        41.09       154.01 o
  -3   34    3       369.41        23.52       146.35 o
  -2   34    3      4113.94        45.70      3073.20 o
  -1   34    3       103.63        97.02         5.44 o
   0   34    3       123.43        42.90       215.23 o
   1   34    3        27.46       206.21        11.99 o
   2   34    3        81.00        34.11        80.91 o
   3   34    3       126.56        29.92         2.08 o
  -3   35    3       111.72        54.91        46.33 o
  -2   35    3      1023.36        70.22      1592.00 o
  -1   35    3       320.77        31.92        24.55 o
   0   35    3       -40.07       178.49       133.27 o
   1   35    3        28.52       155.50         4.69 o
   2   35    3       373.26        38.07       335.86 o
 -12    0    4      6880.70        24.21      6241.95 o
 -10    0    4       254.72       173.19       136.06 o
  -8    0    4        55.20       162.31       146.35 o
  -6    0    4       408.04        47.75       732.07 o
  -4    0    4     21594.30         4.16     23001.58 o
  -2    0    4     10395.84         2.16      9497.05 o
   0    0    4     20761.93         2.40     18569.61 o
   2    0    4      2130.75         4.04       873.68 o
   4    0    4      3343.15         5.29      1865.79 o
   6    0    4      1020.16        11.63       749.09 o
   8    0    4       318.62        12.89       737.29 o
  10    0    4      4678.56        99.00      4194.91 o
 -12    1    4     11744.06        16.73     10369.35 o
 -11    1    4       160.02        24.50         8.75 o
 -10    1    4      2527.07        17.31      2152.36 o
  -9    1    4        45.02       134.79       206.16 o
  -8    1    4       730.62        18.23       613.65 o
  -7    1    4       211.70        26.63       360.08 o
  -6    1    4        88.55        22.28        31.94 o
  -5    1    4       356.83        19.71       389.88 o
  -4    1    4     19841.54         4.84     18530.30 o
  -3    1    4        61.78        17.14       101.55 o
  -2    1    4      5411.07         2.07      5666.81 o
  -1    1    4        15.60        25.00        41.24 o
   0    1    4      7756.32         1.61      7571.58 o
   1    1    4       498.18         7.51       548.74 o
   2    1    4      9339.29         1.61      8414.17 o
   3    1    4       139.48        11.70        93.01 o
   4    1    4      1503.11         7.24       708.83 o
   5    1    4       105.06        12.60         6.75 o
   6    1    4       992.25         9.30      1331.13 o
   7    1    4       127.24        18.49        50.34 o
   8    1    4       163.84        12.04       160.04 o
   9    1    4        84.64        53.58        93.01 o
  10    1    4       427.25        22.56       653.61 o
  11    1    4        85.75        28.41       111.48 o
 -12    2    4      1450.09        23.81      1216.15 o
 -11    2    4      1374.18        25.70      1167.99 o
 -10    2    4      5598.03        12.39      4781.07 o
  -9    2    4       167.96        23.62         0.31 o
  -8    2    4       457.53        21.07       290.77 o
  -7    2    4      1537.42        21.44      1555.74 o
  -6    2    4        53.14        19.62        46.98 o
  -5    2    4      1192.32        15.44      1282.45 o
  -4    2    4      1114.89        13.69       519.84 o
  -3    2    4      1300.32        14.90      1436.69 o
  -2    2    4        32.26        27.77       116.61 o
  -1    2    4         5.86        19.18         1.33 o
   0    2    4     20229.37         2.40     25571.86 o
   1    2    4        49.14        15.68       147.51 o
   2    2    4     38730.24         5.15     38562.22 o
   3    2    4       184.14         8.70       244.39 o
   4    2    4     24919.78         4.16     22299.39 o
   5    2    4        30.91        41.47         8.19 o
   6    2    4      2791.01         6.50      3148.32 o
   7    2    4       106.50        29.92         3.08 o
   8    2    4        96.63        36.72       236.92 o
   9    2    4         0.45      6010.90         4.79 o
  10    2    4       158.26        17.72       140.02 o
  11    2    4        22.47       256.32        86.18 o
 -12    3    4      9269.84        16.89      9315.11 o
 -11    3    4       486.64        20.70       419.88 o
 -10    3    4      8083.81        13.25      5761.34 o
  -9    3    4       183.87        22.56       249.68 o
  -8    3    4       528.08        24.60       369.27 o
  -7    3    4       174.24        19.71       194.58 o
  -6    3    4      7219.90         6.66      6173.73 o
  -5    3    4      5172.49         7.51      4619.49 o
  -4    3    4     44428.21         6.40     38903.02 o
  -3    3    4       290.70        10.69       438.82 o
  -2    3    4    285861.32         3.61    270646.78 o
  -1    3    4       288.66         5.71       315.04 o
   0    3    4     34143.65         1.28     34984.35 o
   1    3    4      2441.35         5.24      2843.03 o
   2    3    4      5414.02         2.22      4996.30 o
   3    3    4       318.62        11.36       260.43 o
   4    3    4     47961.00         4.71     38430.09 o
   5    3    4      1663.82        10.37      1640.34 o
   6    3    4      7504.76         6.25      6844.89 o
   7    3    4       171.87        23.62       266.68 o
   8    3    4      1366.04        17.47       950.66 o
   9    3    4        50.98        68.23        77.91 o
  10    3    4       171.61        29.70       337.63 o
  11    3    4       222.61        25.00       358.26 o
 -12    4    4       416.16        30.91       388.94 o
 -11    4    4        25.00      1503.11        62.23 o
 -10    4    4     12416.64        10.30     10546.43 o
  -9    4    4       209.67        12.74        83.53 o
  -8    4    4      6255.23        12.96      5251.07 o
  -7    4    4       531.30        19.18       525.33 o
  -6    4    4       164.87        26.11       223.07 o
  -5    4    4       302.76        19.71       232.50 o
  -4    4    4      6165.39         4.49      3600.73 o
  -3    4    4      4029.71         7.29      4580.34 o
  -2    4    4       529.00         8.47      1482.63 o
  -1    4    4       225.00        14.44       289.13 o
   0    4    4     56691.61         1.51     56211.77 o
   1    4    4        30.91        16.00         7.13 o
   2    4    4      6473.81         1.85      7013.05 o
   3    4    4        35.64        33.29        87.53 o
   4    4    4      5153.80         3.88      4086.58 o
   5    4    4        27.98        30.58         7.65 o
   6    4    4      2353.22         8.41      2009.75 o
   7    4    4       692.74        16.08       804.04 o
   8    4    4        78.50        31.14        41.55 o
   9    4    4         7.29      2242.97         4.58 o
  10    4    4       146.65        18.23        88.43 o
  11    4    4        82.81        41.86        50.68 o
 -12    5    4        87.42        60.68         2.75 o
 -11    5    4       362.52        22.56       390.83 o
 -10    5    4       331.60        49.42       317.60 o
  -9    5    4       103.84        34.81        50.34 o
  -8    5    4      8584.02        14.36      8212.43 o
  -7    5    4        93.12        26.73        60.72 o
  -6    5    4        73.62        39.06        53.46 o
  -5    5    4      2163.18        17.98      1981.81 o
  -4    5    4      2928.97         9.49      4188.68 o
  -3    5    4        86.12        13.40        70.45 o
  -2    5    4       507.15         6.45       668.45 o
  -1    5    4        32.49        36.12        27.74 o
   0    5    4     53093.38         1.51     46499.38 o
   1    5    4      3206.96         4.93      4176.24 o
   2    5    4      1344.69         7.51      2203.99 o
   3    5    4      5103.67         3.84      3699.54 o
   4    5    4      3537.87         5.62      4371.18 o
   5    5    4       665.12        16.16       898.02 o
   6    5    4       451.99        12.67       275.39 o
   7    5    4       166.93        17.47       100.10 o
   8    5    4       146.65        17.56         9.04 o
   9    5    4       114.92        12.25       142.88 o
  10    5    4        52.56        86.86        27.74 o
  11    5    4       110.67        71.40        81.34 o
 -12    6    4       354.95        21.34       459.20 o
 -11    6    4      1510.10        25.00      1422.14 o
 -10    6    4     18039.18         8.88     14460.71 o
  -9    6    4       141.85        29.92        30.60 o
  -8    6    4      2814.30        13.54      3062.55 o
  -7    6    4       147.87        20.52       162.48 o
  -6    6    4       927.20        21.62      1527.41 o
  -5    6    4       930.86        12.53       913.95 o
  -4    6    4     73235.18         4.97     70180.86 o
  -3    6    4      7270.97         4.93      7521.44 o
  -2    6    4      5337.76         2.02      5370.25 o
  -1    6    4       611.08         5.15       682.20 o
   0    6    4     19071.61         2.59     17746.49 o
   1    6    4      1487.64         9.30      1954.07 o
   2    6    4     14332.88         3.06     15157.23 o
   3    6    4        79.39        11.02        12.16 o
   4    6    4     17181.97         3.96     14293.45 o
   5    6    4       211.99        13.03       400.40 o
   6    6    4        44.76        36.00         5.11 o
   7    6    4       646.18        16.73       579.59 o
   8    6    4        57.61        85.93         8.75 o
   9    6    4      1062.76        27.67      1258.44 o
  10    6    4       388.09        28.62       315.89 o
  11    6    4       182.52        31.25         5.56 o
 -12    7    4       827.71        27.35       696.09 o
 -11    7    4       184.69        31.92       111.48 o
 -10    7    4       179.56        49.00       276.99 o
  -9    7    4      2788.90        27.98      2156.82 o
  -8    7    4      1843.84        31.70      2042.22 o
  -7    7    4        85.01        32.04       149.27 o
  -6    7    4     26866.49         5.86     21678.85 o
  -5    7    4       845.06        11.90       873.68 o
  -4    7    4     30874.00         3.88     27323.88 o
  -3    7    4       187.96        16.00       215.23 o
  -2    7    4      6809.55         2.43      8793.39 o
  -1    7    4        49.56         8.94        81.34 o
   0    7    4     35392.90         4.67     37520.87 o
   1    7    4      8251.91         2.10      9278.01 o
   2    7    4     56601.17         6.81     49706.04 o
   3    7    4        52.13        12.67        15.56 o
   4    7    4       146.65        11.16       311.63 o
   5    7    4      1656.49         7.18      1795.81 o
   6    7    4      6014.00         5.11      6200.22 o
   7    7    4        87.05        22.18         7.13 o
   8    7    4      3564.09        28.09      3708.32 o
   9    7    4        14.75       219.04         2.52 o
  10    7    4       282.58        24.21        97.23 o
  11    7    4        98.80        35.16        46.65 o
 -12    8    4      2163.18        51.70      2040.05 o
 -11    8    4      1134.34        18.49      1043.28 o
 -10    8    4      5032.48        22.94      5040.60 o
  -9    8    4      1092.30        20.61      1458.65 o
  -8    8    4     17260.70         8.12     14385.61 o
  -7    8    4      1472.26        17.72      1182.83 o
  -6    8    4       441.42        13.32       708.83 o
  -5    8    4       128.60        11.09        39.71 o
  -4    8    4     39303.06         3.80     36466.21 o
  -3    8    4      2947.40         7.73      3295.75 o
  -2    8    4      1774.09         7.24      1725.18 o
  -1    8    4       628.50         7.45       640.15 o
   0    8    4      1413.01         7.56       856.70 o
   1    8    4      1302.49         9.67      1683.48 o
   2    8    4      2063.88         5.86      2743.88 o
   3    8    4       168.48         4.58       276.19 o
   4    8    4      7556.82         2.62      7550.67 o
   5    8    4      1868.83        16.81      2112.38 o
   6    8    4        68.39        10.05       184.65 o
   7    8    4       271.59        26.42       278.59 o
   8    8    4       754.60        27.77       801.31 o
   9    8    4      1329.33        35.05      1423.95 o
  10    8    4       700.66        73.27       812.24 o
  11    8    4       143.76        36.00        58.13 o
 -12    9    4        85.38        44.89       105.46 o
 -11    9    4       107.12        39.56        55.23 o
 -10    9    4       324.36        33.87       367.42 o
  -9    9    4       856.73        29.27       955.12 o
  -8    9    4     20454.72        10.18     16942.02 o
  -7    9    4       748.02        13.10       962.56 o
  -6    9    4      9832.71        11.63      8247.33 o
  -5    9    4        73.27        37.95       166.18 o
  -4    9    4     23320.34         4.97     18892.18 o
  -3    9    4       505.80         9.06       569.21 o
  -2    9    4      9267.91         2.19      8865.70 o
  -1    9    4       200.79         9.99       258.88 o
   0    9    4      1282.36        10.89       995.67 o
   1    9    4      5565.16         3.10      6666.98 o
   2    9    4    105508.03         6.10     81966.33 o
   3    9    4      2670.82         4.28      2658.88 o
   4    9    4      3984.13         4.20      5226.70 o
   5    9    4      7931.68         4.00      7363.76 o
   6    9    4       304.85        12.74       240.64 o
   7    9    4       295.84        22.56       368.35 o
   8    9    4       110.04        22.47       133.83 o
   9    9    4        48.30       191.27         0.01 o
  10    9    4       695.38        24.80       386.09 o
  11    9    4       383.77        41.47       376.70 o
 -12   10    4       401.20        13.32       233.24 o
 -11   10    4       493.73        31.25       638.93 o
 -10   10    4       102.01        34.34       220.92 o
  -9   10    4       985.96        28.20       882.23 o
  -8   10    4       849.14        15.37       805.40 o
  -7   10    4      1552.36        19.36      1593.92 o
  -6   10    4      2152.03        25.40      2802.14 o
  -5   10    4       152.28        16.32       155.21 o
  -4   10    4      1618.45         9.67      1603.53 o
  -3   10    4        73.10        31.47       255.80 o
  -2   10    4      1667.91        13.47       417.91 o
  -1   10    4        54.76        17.56       135.50 o
   0   10    4     52070.68         6.30     52258.13 o
   1   10    4       322.92         7.90       635.29 o
   2   10    4      2139.99         4.93      1681.51 o
   3   10    4      1533.51         5.06      2024.87 o
   4   10    4        88.36         6.45        69.25 o
   5   10    4      1044.58        22.94      1191.11 o
   6   10    4      2928.97         9.36      3667.42 o
   7   10    4       463.11        12.53       399.44 o
   8   10    4      2298.24        35.40      3035.99 o
   9   10    4       397.20        36.72       350.11 o
  10   10    4       196.84        45.97       109.45 o
  11   10    4       110.46        52.13         3.89 o
 -12   11    4       261.47        38.44       380.44 o
 -11   11    4       139.48        34.93        15.37 o
 -10   11    4       110.25        27.46       134.94 o
  -9   11    4       394.42        18.15       361.91 o
  -8   11    4       647.70        20.07       735.98 o
  -7   11    4       147.62        14.29       144.03 o
  -6   11    4      1674.45        20.43      2081.54 o
  -5   11    4        13.10        69.39        16.52 o
  -4   11    4     17163.62         4.75     16618.02 o
  -3   11    4       235.32        14.21       371.12 o
  -2   11    4     41489.62         3.39     36438.66 o
  -1   11    4       490.18         7.40       464.37 o
   0   11    4     59121.92         4.08     49845.55 o
   1   11    4        66.91         7.45       149.86 o
   2   11    4      1016.97         4.08      1769.41 o
   3   11    4       100.40         3.53       111.48 o
   4   11    4     14392.80         3.03     11932.84 o
   5   11    4      2209.00         6.92      2325.30 o
   6   11    4       903.60        21.44       664.72 o
   7   11    4        84.27        17.64         0.17 o
   8   11    4       109.83       119.46       179.46 o
   9   11    4       501.76        30.58       307.40 o
  10   11    4       352.69        30.58       314.18 o
  11   11    4        26.83       653.82        37.91 o
 -12   12    4      1107.56        26.01      1146.71 o
 -11   12    4       180.10        39.94        16.13 o
 -10   12    4        74.65        22.94       168.05 o
  -9   12    4        81.18        22.09        10.08 o
  -8   12    4     10094.22        15.60      9928.41 o
  -7   12    4        81.90        41.99        24.79 o
  -6   12    4       122.32        22.28       157.61 o
  -5   12    4        48.72        37.09         7.26 o
  -4   12    4     16991.12         5.24     20258.14 o
  -3   12    4      3186.60         7.40      3365.15 o
  -2   12    4        28.09        21.53        97.71 o
  -1   12    4        42.64        21.53        51.37 o
   0   12    4     17686.34         3.65     15894.38 o
   1   12    4       117.94         9.30       236.18 o
   2   12    4      6422.42         2.19      5526.47 o
   3   12    4      1252.45        17.72      1331.13 o
   4   12    4      4110.09        10.37      3693.69 o
   5   12    4        94.67         5.20       164.33 o
   6   12    4     11515.44         2.96     11269.75 o
   7   12    4        73.62        14.98       121.33 o
   8   12    4      1552.36        33.18      1467.85 o
   9   12    4       229.22        41.60        72.49 o
  10   12    4      1538.99        32.15      1593.92 o
  11   12    4       202.78        61.78         8.89 o
 -12   13    4        -5.06       859.08         0.17 o
 -11   13    4       139.48        43.30       184.65 o
 -10   13    4      1783.37        42.25      1998.98 o
  -9   13    4      1212.43        16.89       809.50 o
  -8   13    4       106.30        30.80       151.04 o
  -7   13    4       733.33        14.36       677.18 o
  -6   13    4     20098.73         4.58     18210.85 o
  -5   13    4       127.01        17.72       181.40 o
  -4   13    4     13990.16         5.38     12924.71 o
  -3   13    4      1780.84        14.44      1691.38 o
  -2   13    4      2706.08         3.39      2371.92 o
  -1   13    4      1051.06        11.83      1090.41 o
   0   13    4     47284.50         3.80     39992.10 o
   1   13    4        13.03        21.34         2.22 o
   2   13    4     18599.50         6.66     15103.98 o
   3   13    4       207.36        14.75       374.84 o
   4   13    4       685.92        19.62       764.97 o
   5   13    4       356.83        13.76       358.26 o
   6   13    4      1437.93         8.53      1550.05 o
   7   13    4        99.40        48.30        14.62 o
   8   13    4       301.02        37.95       439.83 o
   9   13    4        -2.56      1420.54         6.75 o
  10   13    4      1455.42        30.80      1236.36 o
 -11   14    4       324.00        56.85       413.01 o
 -10   14    4       132.25        28.84         3.08 o
  -9   14    4       118.59        22.18        13.72 o
  -8   14    4      3953.89        27.67      4191.79 o
  -7   14    4       231.34        13.84       254.26 o
  -6   14    4      9212.16         6.92      7438.24 o
  -5   14    4        84.27        37.82       255.80 o
  -4   14    4     12474.66         5.15     12990.42 o
  -3   14    4      1096.93        12.18      1504.94 o
  -2   14    4      6380.81         4.24      6337.32 o
  -1   14    4        11.36        74.82        36.15 o
   0   14    4      2596.92         5.06      2235.72 o
   1   14    4       234.40         4.88       362.83 o
   2   14    4     22455.02         4.75     23279.63 o
   3   14    4        92.93        19.98        65.69 o
   4   14    4       169.52        19.80       691.02 o
   5   14    4       127.46        27.35       111.48 o
   6   14    4      1743.90        24.30      1759.31 o
   7   14    4        84.64        59.75         1.02 o
   8   14    4      3588.01        61.78      3379.11 o
   9   14    4       129.28        79.03        23.84 o
  10   14    4      1502.34        43.96      1632.56 o
 -11   15    4        46.51       305.90        32.76 o
 -10   15    4       156.75        65.77        42.79 o
  -9   15    4      1743.06        40.58      1531.17 o
  -8   15    4      1150.57        29.27      1246.53 o
  -7   15    4      1034.91        19.45      1231.29 o
  -6   15    4       338.93        19.62       329.72 o
  -5   15    4      1798.61        23.14      1484.48 o
  -4   15    4      2505.00        13.47      2138.99 o
  -3   15    4        49.28        26.94        45.35 o
  -2   15    4     23663.67         4.71     24596.77 o
  -1   15    4       166.15        12.18       310.78 o
   0   15    4        21.90        25.20        29.81 o
   1   15    4      1852.44        10.24      1947.70 o
   2   15    4      5041.00         8.01      7347.25 o
   3   15    4       377.52        27.98       239.90 o
   4   15    4       115.99        14.52       117.65 o
   5   15    4       140.90        24.21        92.09 o
   6   15    4       216.38        56.10        56.31 o
   7   15    4       260.18        32.04       155.21 o
   8   15    4      1538.99        27.25      1096.78 o
   9   15    4        24.30       281.23         6.87 o
  10   15    4      2635.80        49.42      2374.26 o
 -11   16    4       225.00        80.64       162.48 o
 -10   16    4       193.49        22.75         3.98 o
  -9   16    4       374.04        25.50       278.59 o
  -8   16    4       857.90        31.36      1277.28 o
  -7   16    4       767.84        21.34       970.04 o
  -6   16    4      5664.07        15.44      5282.49 o
  -5   16    4        45.70        45.70        96.29 o
  -4   16    4       345.96        14.98       423.84 o
  -3   16    4      1011.88        14.75       992.64 o
  -2   16    4       475.24        10.89       320.18 o
  -1   16    4       522.12        12.25       732.07 o
   0   16    4      2328.06         5.62      1201.10 o
   1   16    4       124.77         7.02       209.62 o
   2   16    4      3591.60        22.09      2411.91 o
   3   16    4       655.87        51.55       685.97 o
   4   16    4      2309.76        32.15      2092.53 o
   5   16    4       276.89        38.56        65.69 o
   6   16    4      4819.14        10.43      5054.27 o
   7   16    4       854.39        21.07       530.86 o
   8   16    4      3081.36        52.27      2791.96 o
   9   16    4       247.43        52.71       257.34 o
  10   16    4      1158.72       124.55      1456.81 o
 -11   17    4       196.56        33.18        66.87 o
 -10   17    4      2233.51        46.38      2085.93 o
  -9   17    4       200.22        38.81       123.46 o
  -8   17    4      1338.10        27.25      1433.04 o
  -7   17    4      1955.41        25.10      1986.10 o
  -6   17    4     10338.82         6.05     10794.86 o
  -5   17    4       286.29         6.66       132.16 o
  -4   17    4       213.74        12.04       574.96 o
  -3   17    4        15.52       116.21        12.84 o
  -2   17    4      4503.75         4.62      4512.23 o
  -1   17    4        88.55         8.64        89.34 o
   0   17    4      4776.19         3.84      4935.29 o
   1   17    4      2349.34         7.24      2339.23 o
   2   17    4       532.69        17.31      1493.76 o
   3   17    4      1005.52         7.45      1041.73 o
   4   17    4       726.30        19.54       286.68 o
   5   17    4        86.86        55.20        17.92 o
   6   17    4       169.00        28.94       242.88 o
   7   17    4       180.63        69.89       379.51 o
   8   17    4      3164.06        41.99      3156.42 o
   9   17    4       -43.43       145.68       129.96 o
  10   17    4       102.82        89.68        80.91 o
 -11   18    4        54.91        91.20       202.03 o
 -10   18    4       137.83        53.14       104.97 o
  -9   18    4       434.31        32.15       377.64 o
  -8   18    4       248.06        21.34        90.71 o
  -7   18    4       906.01        18.66      1156.51 o
  -6   18    4      4039.87        21.44      3823.44 o
  -5   18    4       184.96        13.03       295.71 o
  -4   18    4       332.33        20.25       337.63 o
  -3   18    4      2735.29         9.73      2570.34 o
  -2   18    4       134.79         6.20       203.40 o
  -1   18    4       603.68        15.44       499.21 o
   0   18    4       129.73         8.58       299.86 o
   1   18    4       186.05         9.92       256.57 o
   2   18    4     12750.93         7.78      9398.86 o
   3   18    4       206.50        27.46       279.40 o
   4   18    4       171.35        18.49         6.87 o
   5   18    4        85.38        64.48        36.73 o
   6   18    4      3437.48        55.06      2941.32 o
   7   18    4        81.36        60.53       119.22 o
   8   18    4      1279.49        29.05      1260.15 o
   9   18    4       110.46        19.27        15.75 o
  10   18    4       229.52        45.16       279.40 o
 -10   19    4       445.63        50.98       498.13 o
  -9   19    4        74.13        78.68         8.47 o
  -8   19    4      2123.37        67.24      2320.66 o
  -7   19    4        96.63        21.16       210.32 o
  -6   19    4      4723.81         6.25      5278.99 o
  -5   19    4      2242.02        12.11      2107.96 o
  -4   19    4       107.95        35.05       163.71 o
  -3   19    4        29.16        49.14       106.95 o
  -2   19    4       209.96        11.83       419.88 o
  -1   19    4       175.83        20.34       131.06 o
   0   19    4       668.74        12.39       852.49 o
   1   19    4        37.45         9.18         1.33 o
   2   19    4     19412.85         6.05     18158.96 o
   3   19    4       144.00        25.40       114.03 o
   4   19    4       306.60         4.88       212.42 o
   5   19    4        83.91        22.66         0.97 o
   6   19    4        82.63       100.40       363.74 o
   7   19    4      1081.09        31.14       805.40 o
   8   19    4       119.46        48.72        30.87 o
   9   19    4       321.13        18.49       116.09 o
 -10   20    4       140.66        79.03        49.32 o
  -9   20    4       110.67        63.52        46.65 o
  -8   20    4       156.75        49.56       195.93 o
  -7   20    4      1142.44        16.48       935.89 o
  -6   20    4      2789.95         9.00      2928.29 o
  -5   20    4      1051.70        14.44       994.16 o
  -4   20    4        25.60        80.64       146.93 o
  -3   20    4        73.96        15.92         1.12 o
  -2   20    4      5291.11         5.95      4348.95 o
  -1   20    4       206.78        11.22       100.58 o
   0   20    4       123.43         8.53       226.67 o
   1   20    4        62.25        13.40       116.61 o
   2   20    4      9836.67        13.40     10242.39 o
   3   20    4       487.53        26.52       363.74 o
   4   20    4      1173.75        28.20      1317.13 o
   5   20    4       279.89        32.04       123.46 o
   6   20    4       177.69        24.60        12.33 o
   7   20    4       227.10        62.09       228.12 o
   8   20    4       132.71        84.46       469.57 o
   9   20    4        77.79       115.35        19.16 o
 -10   21    4       398.00        28.73       422.85 o
  -9   21    4       222.61        22.47        97.71 o
  -8   21    4       191.55        26.73       123.46 o
  -7   21    4       195.72        38.94        10.39 o
  -6   21    4       607.62        13.99       658.53 o
  -5   21    4        69.72        11.02         3.80 o
  -4   21    4       613.55         7.73      1004.80 o
  -3   21    4       139.48        20.98       102.52 o
  -2   21    4       114.92        19.10       341.17 o
  -1   21    4       148.84        18.75        95.35 o
   0   21    4       365.57        13.54       167.42 o
   1   21    4       117.94         7.84       170.55 o
   2   21    4     10330.69         6.40     10349.76 o
   3   21    4        42.77        63.36         1.88 o
   4   21    4      2438.38        44.09      2217.56 o
   5   21    4       186.05        13.54        76.64 o
   6   21    4       144.24        40.70        58.13 o
   7   21    4       174.24        98.21        80.48 o
   8   21    4       825.41        65.77      1454.98 o
   9   21    4       477.42        28.84       337.63 o
 -10   22    4       149.33        73.10        44.06 o
  -9   22    4       206.21        35.05       158.82 o
  -8   22    4       330.15        31.36       542.00 o
  -7   22    4       163.58        21.53       267.47 o
  -6   22    4        28.30       200.51        89.34 o
  -5   22    4        23.72        75.00       163.09 o
  -4   22    4        74.13        45.56        21.55 o
  -3   22    4        91.58        22.37         6.62 o
  -2   22    4        79.92        10.76       202.03 o
  -1   22    4      1343.96        20.88      1318.87 o
   0   22    4        57.30        21.90        52.06 o
   1   22    4      1360.13         9.42      1538.71 o
   2   22    4      4821.91        18.32      4747.87 o
   3   22    4       159.26        27.98         3.89 o
   4   22    4       141.85        32.72        10.54 o
   5   22    4        83.54        36.36        14.99 o
   6   22    4       333.06        26.83       489.58 o
   7   22    4        -3.50      2545.20         0.67 o
   8   22    4      5129.42        19.80      4320.45 o
   9   22    4        92.16        91.01       127.23 o
  -9   23    4       237.47        46.92       156.41 o
  -8   23    4      2051.18        66.59      2502.51 o
  -7   23    4       130.87        25.10         8.19 o
  -6   23    4        76.74        56.10         0.45 o
  -5   23    4       196.28        15.52       279.40 o
  -4   23    4      1186.11        19.80       985.08 o
  -3   23    4       254.40        12.04       315.89 o
  -2   23    4       703.84        14.29      1035.53 o
  -1   23    4      1064.06        15.68       793.16 o
   0   23    4      1952.76        14.67      1994.68 o
   1   23    4        21.53        34.93        13.90 o
   2   23    4       135.49        25.00         0.63 o
   3   23    4       780.08        25.60       820.49 o
   4   23    4       222.61        13.10       259.66 o
   5   23    4       117.94        29.92         4.28 o
   6   23    4       438.06        50.13       292.41 o
   7   23    4       199.09        41.34       162.48 o
   8   23    4      3386.08        70.22      3224.35 o
  -9   24    4        50.84        65.29        46.65 o
  -8   24    4       682.25        47.20       809.50 o
  -7   24    4        85.01        67.40       111.98 o
  -6   24    4       136.19        30.58         3.00 o
  -5   24    4       175.03        21.34       114.54 o
  -4   24    4      1020.16        18.06       749.09 o
  -3   24    4        52.85        33.76         2.44 o
  -2   24    4       943.10        19.89      1270.42 o
  -1   24    4       475.68        16.81       637.72 o
   0   24    4      2969.16        18.58      2397.76 o
   1   24    4        24.01        76.56        50.00 o
   2   24    4     13472.24         7.08     11885.60 o
   3   24    4       -41.09       119.03         9.93 o
   4   24    4       117.72        36.24         0.17 o
   5   24    4         2.10      1624.90       114.54 o
   6   24    4        75.00        54.17         5.11 o
   7   24    4       281.23        13.10       105.96 o
   8   24    4      1595.20        40.83      1348.74 o
  -9   25    4       484.88        36.84       517.64 o
  -8   25    4        92.16        39.69        38.80 o
  -7   25    4       503.10        31.81       659.77 o
  -6   25    4      1114.22        30.25      1063.58 o
  -5   25    4        76.39        71.40       111.98 o
  -4   25    4       196.84        22.00       351.92 o
  -3   25    4       513.48        16.16       480.05 o
  -2   25    4      2799.47         8.82      2597.24 o
  -1   25    4       724.69        17.64       669.69 o
   0   25    4      8195.68         5.66      7880.21 o
   1   25    4      2584.71        43.96      2037.88 o
   2   25    4     35895.09         6.81     29060.10 o
   3   25    4       731.16        22.75       606.53 o
   4   25    4       785.68        24.50      1009.38 o
   5   25    4       435.56        20.61       374.84 o
   6   25    4      1149.21        36.36      1138.58 o
   7   25    4       233.78        24.30       171.81 o
   8   25    4       246.80        29.59       420.87 o
  -8   26    4       192.93        31.70        29.02 o
  -7   26    4       107.95        45.70        70.86 o
  -6   26    4       227.41        16.00         0.01 o
  -5   26    4       282.24        19.27       272.21 o
  -4   26    4       802.59        13.62       962.56 o
  -3   26    4       754.05        22.28       767.63 o
  -2   26    4       373.65        22.85       545.37 o
  -1   26    4       541.49        14.36       564.63 o
   0   26    4       751.86        20.25      1241.44 o
   1   26    4       382.59        29.05       508.93 o
   2   26    4      5704.78        27.35      4891.46 o
   3   26    4      1156.00        20.61       985.08 o
   4   26    4      8157.70        22.28      6702.38 o
   5   26    4       181.71        37.09        47.98 o
   6   26    4       165.12        32.83         0.75 o
   7   26    4       258.57        35.40       231.04 o
  -8   27    4       172.40        41.47       126.69 o
  -7   27    4       121.88        72.08       147.51 o
  -6   27    4       111.30        45.16        16.13 o
  -5   27    4       117.72        36.48        80.05 o
  -4   27    4       518.02        24.80       664.72 o
  -3   27    4        66.91        23.43         2.22 o
  -2   27    4       206.21        18.32       201.35 o
  -1   27    4       183.60        28.09       398.48 o
   0   27    4       149.33        16.65       252.73 o
   1   27    4        76.74        41.60         0.05 o
   2   27    4       193.21        38.32       395.60 o
   3   27    4       267.32        37.95       269.83 o
   4   27    4        59.14       180.10       129.96 o
   5   27    4        15.60       656.90        86.63 o
   6   27    4       155.25        33.99        59.60 o
   7   27    4        96.63        39.82       145.77 o
  -8   28    4       205.35        35.05       241.39 o
  -7   28    4       163.07        21.25       120.80 o
  -6   28    4       231.34        33.41       290.77 o
  -5   28    4        83.54        51.70        89.79 o
  -4   28    4       570.25        33.41       656.07 o
  -3   28    4        96.24        18.32        20.01 o
  -2   28    4       648.21        18.15       711.40 o
  -1   28    4        27.35        25.30        39.40 o
   0   28    4       151.78        23.81        81.34 o
   1   28    4      2183.69        62.41      2070.58 o
   2   28    4       236.24        21.44        92.09 o
   3   28    4       287.30        27.56       182.69 o
   4   28    4       630.01        16.32       643.81 o
   5   28    4        82.63        73.27         2.52 o
   6   28    4        87.05       187.69        87.53 o
   7   28    4       152.03        44.76       249.68 o
  -7   29    4        90.44        38.94        20.44 o
  -6   29    4       368.64        23.52       372.05 o
  -5   29    4       109.41        26.73       137.75 o
  -4   29    4        68.72        52.27         0.19 o
  -3   29    4        43.56       124.99        76.64 o
  -2   29    4      3585.61        11.76      3221.62 o
  -1   29    4       164.10        17.39       242.88 o
   0   29    4      1107.56        41.99      1548.16 o
   1   29    4      1613.63        32.83      1318.87 o
   2   29    4       743.11        27.25       911.04 o
   3   29    4       117.51        48.30         1.39 o
   4   29    4       343.73        16.65       344.73 o
   5   29    4       101.40        89.87        11.02 o
   6   29    4      4240.61        41.09      3370.73 o
  -7   30    4       243.67        16.97        87.08 o
  -6   30    4       127.92        33.52       111.98 o
  -5   30    4       136.42        49.00        35.00 o
  -4   30    4       235.93        31.02       192.58 o
  -3   30    4       351.19        33.87       384.21 o
  -2   30    4       113.21        29.81       159.43 o
  -1   30    4       283.59        48.44       366.50 o
   0   30    4      7257.34        23.14      6329.66 o
   1   30    4       220.52        21.07       225.95 o
   2   30    4       320.05        19.62       117.13 o
   3   30    4      1256.70        19.71      1151.61 o
   4   30    4      7906.77        16.81      6151.08 o
   5   30    4       271.59        26.63       232.50 o
   6   30    4      1384.58        32.15      1216.15 o
  -6   31    4        99.60        59.91       239.90 o
  -5   31    4       140.42        77.09        79.62 o
  -4   31    4       319.34        21.16       213.12 o
  -3   31    4       237.78        21.81       211.02 o
  -2   31    4      1091.64        43.69      1092.00 o
  -1   31    4       359.10        19.18       525.33 o
   0   31    4       603.19        19.62       665.96 o
   1   31    4       257.60        24.40       342.06 o
   2   31    4       662.03        19.71       629.24 o
   3   31    4       287.64        25.70       240.64 o
   4   31    4       159.52        70.06       172.44 o
   5   31    4        46.79        84.64        11.50 o
  -5   32    4       136.42        18.66       122.40 o
  -4   32    4       221.12        17.89        97.23 o
  -3   32    4       291.04        36.60       152.22 o
  -2   32    4       195.44        33.87         0.79 o
  -1   32    4       133.63        42.51        25.03 o
   0   32    4       436.81        28.62       231.77 o
   1   32    4        19.27       285.95       161.26 o
   2   32    4       144.48        52.13       202.03 o
   3   32    4       176.62        32.95        40.31 o
   4   32    4       585.64        44.76       735.98 o
  -5   33    4       139.24        18.92        25.27 o
  -4   33    4       171.61        21.25       154.61 o
  -3   33    4       394.42        18.49        24.55 o
  -2   33    4       -52.13       131.79        69.65 o
  -1   33    4       181.44       124.55       220.20 o
   0   33    4      1505.44        37.33      1368.24 o
   1   33    4       290.02        28.73       176.89 o
   2   33    4        75.34        39.19        64.91 o
   3   33    4       121.00        31.70        29.02 o
   4   33    4       919.91        51.27      1172.92 o
  -4   34    4       173.45        25.70       149.27 o
  -3   34    4       222.61       100.20        97.23 o
  -2   34    4       182.52        29.70        20.88 o
  -1   34    4        98.80       312.58       418.90 o
   0   34    4       223.80       180.10        72.49 o
   1   34    4       132.48         9.67        51.37 o
   2   34    4       244.30        25.10       337.63 o
   3   34    4       209.96        22.56        80.91 o
  -2   35    4      6337.75        32.60      4871.30 o
  -1   35    4       530.84        21.72        43.43 o
   0   35    4      1061.46        29.81       848.28 o
   1   35    4        60.53       222.31       208.93 o
 -11    0    5        98.80        13.99       166.18 o
  -9    0    5       -80.10        79.21         0.07 o
  -7    0    5      3428.10         9.92      3714.18 o
  -5    0    5      1500.01        12.46      1433.04 o
  -3    0    5     14232.49         4.04     14121.45 o
  -1    0    5       198.81         7.67       294.06 o
   1    0    5        17.98        74.13        30.07 o
   3    0    5      2997.56         5.29      3424.00 o
   5    0    5      1346.89        29.92      1348.74 o
   7    0    5      4336.22        23.43      3229.81 o
   9    0    5       135.49        18.75       113.00 o
  11    0    5        62.73       144.24         8.47 o
 -12    1    5       115.99        38.81         6.14 o
 -11    1    5       694.32        18.23       668.45 o
 -10    1    5       457.53        20.98       642.59 o
  -9    1    5       245.24        21.53       196.60 o
  -8    1    5       249.64        25.60       251.96 o
  -7    1    5       912.64        25.10       797.23 o
  -6    1    5     24812.55         6.25     24393.51 o
  -5    1    5      3012.91        16.81      2614.42 o
  -4    1    5     69232.13         4.67     51414.88 o
  -3    1    5      1373.44        12.18      1207.77 o
  -2    1    5        56.55        12.32        54.16 o
  -1    1    5      2343.53         3.35      2402.47 o
   0    1    5     94728.53        16.73     92532.30 o
   1    1    5      1077.81        15.05      1364.68 o
   2    1    5     21579.61         3.84     15858.02 o
   3    1    5      2976.79        17.98      3202.53 o
   4    1    5     12168.30         4.28     14167.22 o
   5    1    5       409.66        15.37       498.13 o
   6    1    5      1494.60        26.83      1966.85 o
   7    1    5      2952.84        29.27      2163.53 o
   8    1    5      1186.11        26.01      1184.48 o
   9    1    5        76.74        55.35        22.45 o
  10    1    5       210.83        32.72       138.88 o
  11    1    5       143.28        25.70        64.53 o
 -12    2    5       157.75        40.20       167.42 o
 -11    2    5      1166.22        24.50      1087.24 o
 -10    2    5      6625.96        15.44      7293.75 o
  -9    2    5       172.92        24.01        19.58 o
  -8    2    5       230.43        13.18        77.06 o
  -7    2    5        77.79        36.97        42.79 o
  -6    2    5     33841.28         7.51     28464.60 o
  -5    2    5       374.04        16.48       341.17 o
  -4    2    5      6955.56         4.08      7701.89 o
  -3    2    5      7954.86         3.13      8596.04 o
  -2    2    5     83168.79         8.94     80444.85 o
  -1    2    5      1004.26         5.81      1263.57 o
   0    2    5     10283.99         2.10      7538.14 o
   1    2    5       203.06        11.09       353.72 o
   2    2    5      3432.79         3.42      3435.27 o
   3    2    5      3404.72         4.84      3248.97 o
   4    2    5      7897.88         4.20      8770.85 o
   5    2    5       636.55        14.14       870.84 o
   6    2    5      6102.73         4.80      5033.77 o
   7    2    5      3920.01        19.27      3178.08 o
   8    2    5       278.89        12.53       412.04 o
   9    2    5        29.92       135.49       124.00 o
  10    2    5      1618.45        36.72      1983.95 o
  11    2    5       172.13        29.81        16.33 o
 -12    3    5      1195.78        29.92      1255.03 o
 -11    3    5       262.44        40.07       343.84 o
 -10    3    5       381.03        41.60       250.44 o
  -9    3    5        84.27        22.85        30.07 o
  -8    3    5      3179.83        13.32      3429.63 o
  -7    3    5       115.78        11.97        78.33 o
  -6    3    5     10498.05         7.13     10700.12 o
  -5    3    5        32.60        28.09        44.38 o
  -4    3    5      8652.72         4.33      6936.73 o
  -3    3    5       160.78        13.99       209.62 o
  -2    3    5        68.72        18.58         5.78 o
  -1    3    5       738.21        12.25       927.08 o
   0    3    5     43052.10         1.35     41653.90 o
   1    3    5       318.27         7.18       415.95 o
   2    3    5     35562.42         5.15     28497.07 o
   3    3    5      2805.82         7.62      3110.65 o
   4    3    5       160.02        14.67       304.88 o
   5    3    5       368.26        11.29       481.10 o
   6    3    5        52.56        26.63        24.07 o
   7    3    5       944.95        16.16       759.66 o
   8    3    5       428.49        12.74       651.15 o
   9    3    5        76.21        26.83        44.38 o
  10    3    5       110.88        43.30        30.60 o
  11    3    5       166.15        16.32         5.22 o
 -12    4    5       203.35        25.81        33.88 o
 -11    4    5       446.05        25.60       470.61 o
 -10    4    5      9191.06        20.43      9144.13 o
  -9    4    5        95.26        30.69         5.00 o
  -8    4    5     24077.73         6.05     20347.24 o
  -7    4    5      1947.46        18.32      1659.88 o
  -6    4    5     14349.64         5.43     14541.81 o
  -5    4    5         4.75       428.08         0.00 o
  -4    4    5     37931.46         3.69     36118.00 o
  -3    4    5      5844.60         2.96      6166.18 o
  -2    4    5     51302.25         6.40     50903.53 o
  -1    4    5      1493.05         9.49      1567.15 o
   0    4    5      1400.26         3.92      1411.28 o
   1    4    5       749.66        10.69       940.31 o
   2    4    5     10807.68         2.04      9107.37 o
   3    4    5      1773.25        14.21      1968.98 o
   4    4    5        20.70        38.81         4.58 o
   5    4    5      1882.69        17.56      1913.88 o
   6    4    5      3717.34         7.34      3787.83 o
   7    4    5       982.20        23.04       879.38 o
   8    4    5      1773.25        24.21      1787.67 o
   9    4    5        60.37        56.25        22.45 o
  10    4    5       499.97        20.61       728.17 o
  11    4    5       216.09        34.93         2.75 o
 -12    5    5       102.41        24.50        68.45 o
 -11    5    5      1860.20        40.32      1555.74 o
 -10    5    5       647.19        24.90       790.46 o
  -9    5    5       766.18        16.65       940.31 o
  -8    5    5       952.34        21.44       554.39 o
  -7    5    5       549.43        13.40       629.24 o
  -6    5    5      9269.84         4.80      6976.85 o
  -5    5    5      3652.99        11.02      3543.24 o
  -4    5    5      3025.00         6.45      3537.51 o
  -3    5    5        72.42        13.40         9.33 o
  -2    5    5     90504.71         9.80     77444.66 o
  -1    5    5       201.64        11.90       474.79 o
   0    5    5       998.56         5.34      1731.18 o
   1    5    5      4389.06         3.20      4509.00 o
   2    5    5     42795.20         3.84     35363.24 o
   3    5    5         5.15       278.22         8.61 o
   4    5    5     16991.12         3.65     11833.22 o
   5    5    5      1538.21        17.31      1298.00 o
   6    5    5     22242.74         4.45     18171.92 o
   7    5    5       368.64        15.68       237.67 o
   8    5    5      1305.38        49.56      1646.19 o
   9    5    5       703.31        23.04       593.57 o
  10    5    5       228.61        22.94       122.40 o
  11    5    5        36.12       116.86        16.91 o
 -12    6    5       121.66        34.69        23.14 o
 -11    6    5       126.11        23.52         8.33 o
 -10    6    5      1908.82        42.77      1869.95 o
  -9    6    5       105.27        32.26        97.23 o
  -8    6    5       132.25        24.40        85.74 o
  -7    6    5      1718.93        30.25      1652.05 o
  -6    6    5     37519.69         7.29     29919.13 o
  -5    6    5      1362.35        15.21      1348.74 o
  -4    6    5     30199.49         3.28     26998.86 o
  -3    6    5       623.00         9.36       790.46 o
  -2    6    5      2224.07         4.37      2014.06 o
  -1    6    5      1135.69         9.61      1260.15 o
   0    6    5     15934.01         3.46     13094.79 o
   1    6    5      1411.50         8.76      1279.00 o
   2    6    5     31431.74         3.20     27196.81 o
   3    6    5        73.44        11.56        29.81 o
   4    6    5      1064.72         6.86      1420.32 o
   5    6    5      1928.97        25.81      2154.59 o
   6    6    5      4538.72         8.18      3970.56 o
   7    6    5       192.93        26.01       144.03 o
   8    6    5      1198.54        32.15      1373.58 o
   9    6    5        95.26        25.81       115.58 o
  10    6    5       114.92        88.17         3.34 o
  11    6    5        83.54        85.93        20.23 o
 -12    7    5       443.94        36.12       591.22 o
 -11    7    5       163.58        28.94       115.58 o
 -10    7    5       176.62        34.11       191.91 o
  -9    7    5       224.10        25.10       227.40 o
  -8    7    5     28859.21         9.55     24295.94 o
  -7    7    5       810.54        14.59       482.16 o
  -6    7    5      1842.98        16.16      1029.35 o
  -5    7    5       107.54        25.20       159.43 o
  -4    7    5     48902.90         4.93     42830.33 o
  -3    7    5        60.53        18.49        39.40 o
  -2    7    5      8414.39         1.72     10096.86 o
  -1    7    5      2774.13         2.92      3415.56 o
   0    7    5      2944.15         2.72      4071.22 o
   1    7    5        16.00        49.98        55.95 o
   2    7    5     41306.50         3.80     38063.22 o
   3    7    5        10.30        87.42        13.54 o
   4    7    5     17913.15         3.80     17599.41 o
   5    7    5      3262.69         6.71      2915.29 o
   6    7    5        40.20        27.77        20.23 o
   7    7    5        70.90        21.16        31.94 o
   8    7    5       165.64        29.48       297.36 o
   9    7    5       821.97        21.07      1044.84 o
  10    7    5       156.00        24.30        59.60 o
  11    7    5        68.39       124.32        24.79 o
 -12    8    5        53.14        59.14       140.02 o
 -11    8    5        92.35        23.04         0.13 o
 -10    8    5       106.30        33.18        78.76 o
  -9    8    5       133.86        11.42       140.02 o
  -8    8    5     31840.83        10.37     27762.94 o
  -7    8    5      1503.11        16.97      1222.86 o
  -6    8    5       114.92        22.94        87.08 o
  -5    8    5        50.98        32.60        15.94 o
  -4    8    5      3821.71         6.25      3356.78 o
  -3    8    5        21.07        43.16         4.69 o
  -2    8    5       606.14         7.95       602.98 o
  -1    8    5      1045.88         9.24      1044.84 o
   0    8    5      5032.48         2.76      4460.68 o
   1    8    5      2071.16         5.90      1822.41 o
   2    8    5     13160.68         1.93     10034.13 o
   3    8    5       736.04         9.18       759.66 o
   4    8    5      7221.60         2.86      6215.38 o
   5    8    5        69.72        15.29       156.41 o
   6    8    5      2214.64        12.32      2231.17 o
   7    8    5        67.24        28.84        62.61 o
   8    8    5       881.50        27.77      1191.11 o
   9    8    5       117.29       345.59         6.14 o
  10    8    5        53.00        38.07       121.33 o
  11    8    5       128.60        75.86         0.33 o
 -12    9    5       970.95        19.10       964.06 o
 -11    9    5        88.36        30.14       129.96 o
 -10    9    5        43.96        62.25        37.61 o
  -9    9    5      1018.25        16.00       812.24 o
  -8    9    5      6834.33        31.81      7359.63 o
  -7    9    5       176.62        15.60        33.60 o
  -6    9    5     14752.53         4.80     13594.86 o
  -5    9    5       126.11        24.01       219.49 o
  -4    9    5     69042.82         4.54     57877.56 o
  -3    9    5        97.81        17.89         1.75 o
  -2    9    5      6356.87         2.07      7150.68 o
  -1    9    5      3118.11         2.46      3418.37 o
   0    9    5      8067.63         2.13      5157.38 o
   1    9    5       203.06         6.66       228.12 o
   2    9    5      9904.23         2.37     11734.01 o
   3    9    5       445.63         8.41       390.83 o
   4    9    5       495.51        13.47       649.92 o
   5    9    5      1968.70        14.52      1781.57 o
   6    9    5      3330.44        10.30      3218.89 o
   7    9    5       150.80        13.32       121.33 o
   8    9    5      3730.77        14.44      3886.15 o
   9    9    5        69.72       157.50        82.21 o
  10    9    5       104.65        41.60        13.90 o
  11    9    5       131.10        56.40         0.79 o
 -12   10    5      1728.90        38.07      1311.90 o
 -11   10    5       365.57        26.32       276.19 o
 -10   10    5       373.65        26.01       293.23 o
  -9   10    5       985.33        16.56       735.98 o
  -8   10    5      7912.10        15.37      6379.51 o
  -7   10    5      1197.16        18.49      1122.41 o
  -6   10    5      1332.98        23.52      2156.82 o
  -5   10    5       100.20        36.00       151.04 o
  -4   10    5      1636.20        24.60      2024.87 o
  -3   10    5      1194.39        11.90      1115.97 o
  -2   10    5      7489.17         2.62      8761.84 o
  -1   10    5      1311.16         5.95      1136.96 o
   0   10    5     20363.29         2.89     19357.82 o
   1   10    5      2174.36         5.86      1687.43 o
   2   10    5      4262.78         3.17      3086.55 o
   3   10    5        78.68        11.36       208.93 o
   4   10    5      2212.76         8.35      3161.83 o
   5   10    5       141.13        14.44       254.26 o
   6   10    5      6062.18        12.04      4013.11 o
   7   10    5       134.79        11.56       101.55 o
   8   10    5       309.76        22.00         5.00 o
   9   10    5       248.69        29.92       213.12 o
  10   10    5        98.60        26.42       161.87 o
 -12   11    5       136.66        50.27        16.52 o
 -11   11    5       150.31        33.76        18.74 o
 -10   11    5        63.68        69.39        69.25 o
  -9   11    5       365.96        29.81       357.35 o
  -8   11    5      6193.69        20.52      5359.68 o
  -7   11    5       111.51        32.15        38.80 o
  -6   11    5      5574.12         8.07      5786.93 o
  -5   11    5        52.42        42.51         0.31 o
  -4   11    5     12993.72         6.10     13527.65 o
  -3   11    5      3446.86         8.18      2899.73 o
  -2   11    5     73652.53         4.97     72661.76 o
  -1   11    5       114.92        11.83       279.40 o
   0   11    5     20998.91         2.86     22378.47 o
   1   11    5       508.05         5.66       665.96 o
   2   11    5      6604.81         2.10      4479.98 o
   3   11    5       267.98         8.24       314.18 o
   4   11    5        27.88         7.90        15.56 o
   5   11    5         7.56       100.00         2.83 o
   6   11    5     22461.02         7.84     19768.21 o
   7   11    5      1071.91        24.50      1287.62 o
   8   11    5       317.91        40.07       118.70 o
   9   11    5       453.69        17.22       415.95 o
  10   11    5       325.08        29.38       206.16 o
 -12   12    5       428.90        61.31       713.97 o
 -11   12    5       470.46        19.71       414.97 o
 -10   12    5       395.61        57.76       386.09 o
  -9   12    5        75.00        32.83        60.72 o
  -8   12    5       723.61        12.60       659.77 o
  -7   12    5       493.73        29.48       592.39 o
  -6   12    5      4858.09         5.57      4945.43 o
  -5   12    5      1460.77        17.72      1217.82 o
  -4   12    5      6599.94         5.11      7790.80 o
  -3   12    5       664.61         8.64       564.63 o
  -2   12    5     33302.60         4.49     25173.44 o
  -1   12    5        80.28         9.24         1.95 o
   0   12    5     15627.50         2.62     14236.00 o
   1   12    5        45.97        14.67        57.03 o
   2   12    5       552.72         9.61       585.39 o
   3   12    5       385.34         5.20       448.95 o
   4   12    5      1939.52         4.00      2188.21 o
   5   12    5        81.72        15.21       141.16 o
   6   12    5      1091.64        21.81      1317.13 o
   7   12    5       237.78        31.25       113.00 o
   8   12    5      1425.82        37.33       905.24 o
   9   12    5       197.68        25.20       106.95 o
  10   12    5       816.82        31.25       838.50 o
 -11   13    5       159.26        16.65        72.90 o
 -10   13    5      1600.00        40.58      1673.63 o
  -9   13    5       586.61        28.62       549.87 o
  -8   13    5      5123.70        30.80      4801.05 o
  -7   13    5        90.25        39.44       156.41 o
  -6   13    5      9926.14         5.76     11666.37 o
  -5   13    5       625.50        16.24       679.69 o
  -4   13    5      5548.76         7.34      5761.34 o
  -3   13    5        70.90        10.56        26.74 o
  -2   13    5       144.24        10.24        38.50 o
  -1   13    5       205.92         8.18       113.00 o
   0   13    5      1777.47         4.84      1584.33 o
   1   13    5       586.12         8.64       458.17 o
   2   13    5      2940.89         2.79      3401.52 o
   3   13    5       406.02         4.88       459.20 o
   4   13    5      2595.90         1.35      2648.97 o
   5   13    5       120.34        14.14       233.97 o
   6   13    5       320.05        21.07       374.84 o
   7   13    5       352.31        21.72       587.72 o
   8   13    5      1608.81        30.58      1937.10 o
   9   13    5       239.32        29.38       351.92 o
  10   13    5       792.99        28.62       641.37 o
 -11   14    5       300.33        44.89       211.02 o
 -10   14    5       129.05        26.73       304.04 o
  -9   14    5       130.87        20.07        78.76 o
  -8   14    5       428.08        18.15       384.21 o
  -7   14    5       610.58        20.25       629.24 o
  -6   14    5     10351.03         6.86      8604.96 o
  -5   14    5       216.68        19.98       158.82 o
  -4   14    5      1044.58        15.76       835.72 o
  -3   14    5       207.94         8.64       231.77 o
  -2   14    5     14280.25         3.69     13656.63 o
  -1   14    5      1268.07        11.97      1214.47 o
   0   14    5      3662.67         3.13      2240.27 o
   1   14    5      2344.50         4.45      2631.67 o
   2   14    5      5315.87         3.65      6276.20 o
   3   14    5      3144.97        28.52      3194.37 o
   4   14    5     26630.98         4.80     24551.53 o
   5   14    5        68.23       272.25       192.58 o
   6   14    5      2113.24        32.60      1828.58 o
   7   14    5       185.78        28.52        25.27 o
   8   14    5       421.07        30.80       407.17 o
   9   14    5       171.35        37.45       336.74 o
  10   14    5       897.60        76.91      1111.16 o
 -11   15    5       213.16        35.28        79.19 o
 -10   15    5        -3.53      1324.23         1.07 o
  -9   15    5       220.52        16.40       182.69 o
  -8   15    5      1773.25        31.58      1915.99 o
  -7   15    5        52.85        81.90       240.64 o
  -6   15    5      1344.69        16.32       849.68 o
  -5   15    5         5.62       434.72         1.22 o
  -4   15    5       149.82        13.76        46.00 o
  -3   15    5        43.69        34.93         0.26 o
  -2   15    5      4143.50         3.92      2681.25 o
  -1   15    5        62.41        79.92        65.30 o
   0   15    5     44770.33         6.66     34822.60 o
   1   15    5        50.55        11.76        43.11 o
   2   15    5      1485.33         9.42      1370.02 o
   3   15    5       293.09        25.10       119.22 o
   4   15    5     48153.91        10.37     42047.51 o
   5   15    5       161.29        56.85       131.61 o
   6   15    5      2062.07        24.60      2283.73 o
   7   15    5        86.49        99.80        47.31 o
   8   15    5        89.30        82.63       341.17 o
   9   15    5       241.80        26.94         9.63 o
  10   15    5       344.10        32.04       409.11 o
 -11   16    5       122.10        59.60        75.80 o
 -10   16    5       369.41        36.48       572.66 o
  -9   16    5        53.00        48.44       124.00 o
  -8   16    5      2807.94        36.84      2536.31 o
  -7   16    5       190.72        15.37        71.26 o
  -6   16    5       122.54        22.75        31.40 o
  -5   16    5        45.56        42.38       199.99 o
  -4   16    5       178.76        17.81        10.23 o
  -3   16    5       336.72        10.63       300.69 o
  -2   16    5     21538.50         5.90     18674.64 o
  -1   16    5        48.44         9.00        51.37 o
   0   16    5       663.58        13.62       530.86 o
   1   16    5      1745.57         7.24      1632.56 o
   2   16    5     25590.40         6.35     25257.46 o
   3   16    5      1441.72        28.30      1378.94 o
   4   16    5      3640.92        16.00      3497.57 o
   5   16    5        79.39        54.61        78.33 o
   6   16    5       335.62        17.47       515.46 o
   7   16    5       286.62        33.64       108.95 o
   8   16    5       376.75        17.31       667.20 o
   9   16    5       150.31       101.40        14.99 o
  10   16    5       155.00        51.98         3.17 o
 -11   17    5       121.22        53.73        11.18 o
 -10   17    5      1131.65        22.09       921.23 o
  -9   17    5       340.40        33.52       470.61 o
  -8   17    5        65.93        61.31        14.44 o
  -7   17    5       108.99        13.10        70.45 o
  -6   17    5        34.11        88.74        40.62 o
  -5   17    5       433.47        10.50       332.34 o
  -4   17    5      1787.60        26.32      1775.49 o
  -3   17    5      3632.47         8.58      3491.89 o
  -2   17    5        63.36        16.40        82.21 o
  -1   17    5       441.00        10.96       366.50 o
   0   17    5     11983.68         3.42     10227.79 o
   1   17    5        31.36        10.76         0.17 o
   2   17    5      5125.13         7.51      4396.66 o
   3   17    5       241.49        26.94       115.06 o
   4   17    5        69.56        82.99       182.04 o
   5   17    5       621.01        22.09       569.21 o
   6   17    5       408.44        38.44       354.63 o
   7   17    5       618.02        30.91       358.26 o
   8   17    5      2053.90        42.64      1951.95 o
   9   17    5       550.37        31.81       387.99 o
 -11   18    5        96.24        95.26         8.61 o
 -10   18    5       140.42        23.43        40.01 o
  -9   18    5        35.76        76.74        50.34 o
  -8   18    5      2818.55        28.73      3183.51 o
  -7   18    5        34.11        41.73         2.75 o
  -6   18    5      2521.04        31.92      3348.43 o
  -5   18    5       131.79        28.30       131.06 o
  -4   18    5     10391.76         4.24     11516.19 o
  -3   18    5      1969.58        10.30      1695.34 o
  -2   18    5       117.51        13.25         7.52 o
  -1   18    5        48.72        20.79        29.28 o
   0   18    5      1277.35        13.40      1759.31 o
   1   18    5       169.52        17.31       141.16 o
   2   18    5       490.62        12.04       728.17 o
   3   18    5       270.93        19.45       223.78 o
   4   18    5     29443.13         9.99     25097.18 o
   5   18    5       180.63        20.70       163.71 o
   6   18    5       154.75        44.89       356.44 o
   7   18    5       345.22        30.58       197.95 o
   8   18    5       100.60       199.94         0.59 o
   9   18    5       189.06        20.52        16.72 o
 -10   19    5       540.56        26.21       452.02 o
  -9   19    5       167.44        18.75         3.70 o
  -8   19    5      7282.92        27.67      6682.70 o
  -7   19    5       456.25        16.08       405.23 o
  -6   19    5       617.52        18.06       522.03 o
  -5   19    5        -1.23       940.65        79.62 o
  -4   19    5      1493.82        23.52      1204.43 o
  -3   19    5        23.52        59.29        60.72 o
  -2   19    5      3608.40         7.34      3213.43 o
  -1   19    5       179.83        16.73       154.61 o
   0   19    5       216.09         8.29       310.78 o
   1   19    5        69.39         8.82       122.93 o
   2   19    5     34629.49         5.57     28879.98 o
   3   19    5       106.30        12.89        20.88 o
   4   19    5     13803.90        10.43     13072.78 o
   5   19    5       131.10        27.14       175.61 o
   6   19    5      1407.75        31.81      1253.33 o
   7   19    5       179.83        30.80       160.65 o
   8   19    5       179.02        45.70       101.55 o
   9   19    5       229.52        31.02       145.19 o
 -10   20    5       103.84        53.29         9.63 o
  -9   20    5       470.89        27.35       213.82 o
  -8   20    5       243.36        31.92       331.47 o
  -7   20    5        88.55        43.69        35.00 o
  -6   20    5      2406.88        49.56      2764.08 o
  -5   20    5        83.72        21.44        28.25 o
  -4   20    5       343.73        13.54       417.91 o
  -3   20    5       592.92        14.44       697.36 o
  -2   20    5      7976.28         5.86      5637.88 o
  -1   20    5      1915.81        23.33      1697.32 o
   0   20    5       246.49        10.69       155.81 o
   1   20    5       633.53         7.51       793.16 o
   2   20    5     12914.05         7.02     10595.88 o
   3   20    5      1162.13        19.45      1301.46 o
   4   20    5      2124.29        37.45      2409.55 o
   5   20    5       108.58        45.70        38.80 o
   6   20    5      3037.11        43.16      2837.90 o
   7   20    5       158.26        71.57         3.89 o
   8   20    5       229.52        45.56       154.61 o
   9   20    5       107.95        58.37        88.88 o
 -10   21    5       835.79        51.84       977.54 o
  -9   21    5       146.17        35.28        61.10 o
  -8   21    5       365.19        20.43       401.37 o
  -7   21    5       103.23        40.07        85.29 o
  -6   21    5         4.45       652.29        54.16 o
  -5   21    5       356.83        14.67       348.32 o
  -4   21    5       440.16         9.80       492.78 o
  -3   21    5        68.56        32.26       202.72 o
  -2   21    5       252.81        11.36       161.26 o
  -1   21    5        53.00        17.89         5.22 o
   0   21    5       685.92        13.10       665.96 o
   1   21    5       240.87        15.92       469.57 o
   2   21    5       703.31        16.65       688.49 o
   3   21    5       170.82        15.21        75.38 o
   4   21    5       276.56        45.43       194.58 o
   5   21    5       175.56        16.16       199.99 o
   6   21    5       304.15        26.83       221.63 o
   7   21    5       189.34        86.68        13.01 o
   8   21    5       647.19        23.91      1029.35 o
   9   21    5       332.33        24.90       220.20 o
 -10   22    5       207.65        38.81       132.72 o
  -9   22    5       173.98        46.10        76.22 o
  -8   22    5       242.74        34.69        25.27 o
  -7   22    5       104.65        72.08        31.94 o
  -6   22    5      3448.04        10.76      3340.08 o
  -5   22    5       100.60        25.30        90.25 o
  -4   22    5       214.33         7.24       171.18 o
  -3   22    5        85.01        36.48         2.92 o
  -2   22    5       116.21        25.40         0.01 o
  -1   22    5        49.28        15.76         3.80 o
   0   22    5       600.74         9.55      1060.44 o
   1   22    5      1184.05        12.53      1301.46 o
   2   22    5       202.78       291.04        48.65 o
   3   22    5        63.84        92.93        67.26 o
   4   22    5       255.36        35.05        73.31 o
   5   22    5       228.61        27.35        94.41 o
   6   22    5       754.05        24.50       730.77 o
   7   22    5       175.83        17.39         0.79 o
   8   22    5       723.07        26.73       810.87 o
  -9   23    5       197.12        30.58        75.80 o
  -8   23    5       595.36        40.32       771.64 o
  -7   23    5       134.56        34.57       134.94 o
  -6   23    5       201.07        35.16       300.69 o
  -5   23    5       100.20        45.16        62.61 o
  -4   23    5        48.30        31.92         7.00 o
  -3   23    5        36.24        58.68        28.76 o
  -2   23    5        61.62        26.32       166.80 o
  -1   23    5       166.41        16.56       207.54 o
   0   23    5       866.12        17.81      1111.16 o
   1   23    5       455.40         8.70       548.74 o
   2   23    5      7359.92        18.92      7807.79 o
   3   23    5       223.50        17.31       248.16 o
   4   23    5        25.20        66.91         2.75 o
   5   23    5       145.44        49.00        69.25 o
   6   23    5       394.02        36.36       387.04 o
   7   23    5       105.68        51.70         6.75 o
   8   23    5      3376.77        90.63      3243.49 o
  -9   24    5        65.45        90.82        37.02 o
  -8   24    5        89.11       127.24       234.71 o
  -7   24    5       276.22        29.70       411.06 o
  -6   24    5       471.32        26.94       512.19 o
  -5   24    5       308.70        18.75       389.88 o
  -4   24    5      1114.89        21.44      1488.19 o
  -3   24    5       827.14        16.65       674.68 o
  -2   24    5      1690.85        28.62      1270.42 o
  -1   24    5        82.45        12.89        67.66 o
   0   24    5      9185.31         7.73      7880.21 o
   1   24    5       759.55        20.70       476.89 o
   2   24    5       970.32        28.09       968.54 o
   3   24    5      1573.71        19.10      1146.71 o
   4   24    5       155.75        26.21        41.24 o
   5   24    5       190.72        21.53        61.85 o
   6   24    5      1047.82        29.16      1032.43 o
   7   24    5        68.56        36.24        40.62 o
   8   24    5      1276.63        49.70      1590.08 o
  -9   25    5       152.77        60.53       149.27 o
  -8   25    5       171.09        33.41        61.47 o
  -7   25    5       283.92        35.05       238.41 o
  -6   25    5        42.64       143.04        17.71 o
  -5   25    5        80.82        42.38        14.26 o
  -4   25    5        58.68        20.43        20.66 o
  -3   25    5       125.89        13.10        52.75 o
  -2   25    5       496.40        15.29       673.43 o
  -1   25    5        65.29       100.80       108.45 o
   0   25    5       165.64        23.33       218.07 o
   1   25    5        -7.95       257.92        47.64 o
   2   25    5       752.95        21.62       971.54 o
   3   25    5        31.70        97.61        35.58 o
   4   25    5       209.38        24.11        99.14 o
   5   25    5        61.78        30.58        43.11 o
   6   25    5        25.00       268.63        14.99 o
   7   25    5       196.84        38.94       122.40 o
  -8   26    5        89.11        49.00         3.00 o
  -7   26    5       158.76        29.70         2.08 o
  -6   26    5       195.16        44.62       126.15 o
  -5   26    5         8.35       391.64        18.33 o
  -4   26    5       553.19        16.48       600.62 o
  -3   26    5        56.40        32.15         7.65 o
  -2   26    5      1600.80        31.14      1857.49 o
  -1   26    5       100.60         9.99        15.37 o
   0   26    5      1069.29        29.92      1174.57 o
   1   26    5       496.40        25.81       508.93 o
   2   26    5       776.18        41.47       915.40 o
   3   26    5       432.22        31.70       177.53 o
   4   26    5      3696.64        59.60      3958.45 o
   5   26    5        71.74        77.62         5.22 o
   6   26    5        87.61        85.38         0.36 o
   7   26    5       244.61        32.15       441.85 o
  -8   27    5       621.50        36.72       424.83 o
  -7   27    5        68.56        67.57        62.61 o
  -6   27    5      1939.52        53.73      2130.10 o
  -5   27    5       110.46        42.51        46.00 o
  -4   27    5      1199.24        37.21      1536.83 o
  -3   27    5        -0.90      3767.50        66.47 o
  -2   27    5      5881.36         8.41      5265.02 o
  -1   27    5        46.38        26.63         2.67 o
   0   27    5       412.09        24.70       351.92 o
   1   27    5       195.72        22.18       320.18 o
   2   27    5       412.90        18.75       158.82 o
   3   27    5        59.60        71.23         5.22 o
   4   27    5       318.27        25.00       189.25 o
   5   27    5       258.57        18.23       178.17 o
   6   27    5       813.96        40.32       697.36 o
   7   27    5       138.53        65.29       145.19 o
  -7   28    5        95.06        53.14        11.83 o
  -6   28    5       247.43        42.77       262.77 o
  -5   28    5       356.45        24.30       272.21 o
  -4   28    5      2684.28        35.64      2673.79 o
  -3   28    5       129.96        24.80        58.86 o
  -2   28    5      1782.53        36.48      1425.77 o
  -1   28    5       149.08        35.88        85.74 o
   0   28    5      2059.34        22.28      2339.23 o
   1   28    5      1215.22        53.00      1420.32 o
   2   28    5      2247.71        60.84      2138.99 o
   3   28    5       762.31        27.14       687.23 o
   4   28    5       209.67        37.45       241.39 o
   5   28    5       127.92        58.22        93.01 o
   6   28    5       791.30        25.00       924.15 o
  -7   29    5       192.38        59.60        55.95 o
  -6   29    5       -21.62       371.33        45.03 o
  -5   29    5        52.56        97.02         4.08 o
  -4   29    5      1450.85        43.82       927.08 o
  -3   29    5        40.70        35.52        25.75 o
  -2   29    5       313.29        18.32       378.57 o
  -1   29    5       113.64        28.30        89.34 o
   0   29    5       113.21        19.62        37.91 o
   1   29    5        92.93        43.30       202.72 o
   2   29    5        85.75        47.06       126.15 o
   3   29    5        66.75        64.16         9.33 o
   4   29    5       238.70        55.65       229.58 o
   5   29    5       292.07        18.06        23.60 o
   6   29    5      1222.90        36.60      1253.33 o
  -6   30    5      1567.37        59.14      1592.00 o
  -5   30    5        84.46        45.83        24.31 o
  -4   30    5        28.41       169.00        20.01 o
  -3   30    5       314.71        23.91       517.64 o
  -2   30    5       856.15        34.69      1079.32 o
  -1   30    5       232.56        16.73       299.86 o
   0   30    5      6862.47         9.00      5641.49 o
   1   30    5       879.12        16.89       702.45 o
   2   30    5       197.96        22.18       133.83 o
   3   30    5       910.23        27.14       745.15 o
   4   30    5       893.41        30.36      1167.99 o
   5   30    5       136.19        33.52         6.50 o
  -6   31    5        69.39        35.28         3.61 o
  -5   31    5       166.67        22.75         6.14 o
  -4   31    5       231.95        20.16       221.63 o
  -3   31    5        37.33       102.01        48.65 o
  -2   31    5       104.04        35.28       141.16 o
  -1   31    5       168.22        23.43        80.91 o
   0   31    5       501.31        44.09       808.14 o
   1   31    5         7.95      1000.46       279.40 o
   2   31    5       153.51        28.20       196.60 o
   3   31    5       108.16        47.75        18.74 o
   4   31    5       186.87        22.94         1.45 o
  -5   32    5       150.06        15.60         0.56 o
  -4   32    5        97.02        33.99        51.71 o
  -3   32    5       -86.30        84.64        69.25 o
  -2   32    5       310.82        48.72       220.20 o
  -1   32    5        10.63       344.84         0.75 o
   0   32    5       235.01        14.52       231.04 o
   1   32    5       141.13        15.44       127.77 o
   2   32    5       395.61        14.75       228.12 o
   3   32    5        73.62        78.85       209.62 o
   4   32    5       104.04        45.70        40.93 o
  -4   33    5       312.58        11.70         8.33 o
  -3   33    5       -84.27       148.11        11.34 o
  -2   33    5       296.87        17.56        37.61 o
  -1   33    5       186.60        35.28       129.96 o
   0   33    5      1056.90        52.13      1413.08 o
   1   33    5       253.13        22.37       237.67 o
   2   33    5       555.54        25.60       340.28 o
   3   33    5       150.31        21.72        68.05 o
  -3   34    5       260.50        22.56        13.90 o
  -2   34    5       382.20        49.56        37.32 o
  -1   34    5       207.07        82.63       231.04 o
   0   34    5       175.56        52.42       255.03 o
   1   34    5       112.36        48.44        17.31 o
   2   34    5       -30.58       176.09        21.55 o
  -1   35    5        70.90       152.28        41.55 o
 -12    0    6      2923.56        84.82      3281.96 o
 -10    0    6      3676.00        80.82      2946.54 o
  -8    0    6      8813.45         8.64      7220.00 o
  -6    0    6     28385.51        13.47     26378.08 o
  -4    0    6    145878.16         8.47    143286.06 o
  -2    0    6     32953.14         4.80     21586.88 o
   0    0    6      6647.14         1.69      6856.84 o
   2    0    6    126792.97        80.10    115405.52 o
   4    0    6     13245.71         5.62     13349.21 o
   6    0    6      4708.70         8.24      4339.44 o
   8    0    6        14.36       529.00        83.53 o
  10    0    6        50.27       317.20         5.22 o
 -12    1    6       323.28        28.41       460.23 o
 -11    1    6       250.27        34.57       276.19 o
 -10    1    6       857.32        34.34       865.17 o
  -9    1    6        47.47        31.36       160.04 o
  -8    1    6      8548.85         9.42      5900.92 o
  -7    1    6       997.30        10.30       785.06 o
  -6    1    6      4010.69        10.76      4982.71 o
  -5    1    6       524.87        13.84       631.66 o
  -4    1    6      3260.41         6.35      1715.20 o
  -3    1    6       372.10         7.45       439.83 o
  -2    1    6      6885.68         1.46      6053.38 o
  -1    1    6       286.29         8.47       430.80 o
   0    1    6       200.22         8.29       322.77 o
   1    1    6        50.98        21.53        35.29 o
   2    1    6       437.65        13.10       412.04 o
   3    1    6        57.46        11.02        46.98 o
   4    1    6      2931.14         4.08      2776.73 o
   5    1    6       391.25        11.90       263.55 o
   6    1    6      4191.27         8.24      4425.42 o
   7    1    6        83.91        12.46        98.18 o
   8    1    6      2707.12        36.72      2631.67 o
   9    1    6        68.89        36.60        30.33 o
  10    1    6        42.90        71.91         1.17 o
  11    1    6        81.54        53.44        19.80 o
 -12    2    6       243.05        26.63        67.26 o
 -11    2    6       236.24        33.18        87.08 o
 -10    2    6       637.06        60.84       735.98 o
  -9    2    6       175.56        23.62       176.25 o
  -8    2    6     11588.52         8.18     10266.74 o
  -7    2    6      1779.15        18.92      1393.26 o
  -6    2    6      3830.37         7.78      2629.20 o
  -5    2    6        94.67        17.98       100.58 o
  -4    2    6      2060.25         9.42      2784.34 o
  -3    2    6      1105.56        10.30       979.05 o
  -2    2    6     40525.72         5.15     32285.47 o
  -1    2    6       115.78         8.41       178.17 o
   0    2    6      6599.94         1.66      5091.96 o
   1    2    6       948.02        15.44       775.65 o
   2    2    6     12269.99         2.04      7922.97 o
   3    2    6       433.89         8.24       432.79 o
   4    2    6      5728.98         2.82      4415.82 o
   5    2    6       201.36        17.06       228.12 o
   6    2    6       668.22        14.36       529.75 o
   7    2    6       759.00        12.74       791.81 o
   8    2    6       455.40        15.29       667.20 o
   9    2    6       725.22        17.22       771.64 o
  10    2    6       157.75        22.47        41.86 o
  11    2    6       211.41        26.42        27.24 o
 -12    3    6       211.70        35.28       211.72 o
 -11    3    6       254.08        22.37        33.60 o
 -10    3    6      5634.00        27.67      5016.72 o
  -9    3    6       866.12        25.81       869.42 o
  -8    3    6      2689.46        34.81      2663.85 o
  -7    3    6      1512.43        27.04      1548.16 o
  -6    3    6        87.24        20.25        61.85 o
  -5    3    6      1844.70        29.27      1482.63 o
  -4    3    6     47785.96         3.84     37000.91 o
  -3    3    6      1001.72        10.63      1196.10 o
  -2    3    6    146030.98         7.73    121463.66 o
  -1    3    6        73.10         7.24       181.40 o
   0    3    6     87078.11         9.49     87112.48 o
   1    3    6       105.88         8.41       244.39 o
   2    3    6        50.55        20.25         2.52 o
   3    3    6       187.42        12.89       271.41 o
   4    3    6         4.97       272.25        15.56 o
   5    3    6      1110.89        29.81      1229.60 o
   6    3    6     21231.40         4.08     17224.93 o
   7    3    6      3792.10        11.83      2991.10 o
   8    3    6      8486.09        15.52      7413.37 o
   9    3    6       108.16        41.99       214.53 o
  10    3    6        94.28        26.11       137.75 o
  11    3    6        27.35       216.38         9.63 o
 -12    4    6      1072.56        37.95      1580.50 o
 -11    4    6       484.88        29.16       454.06 o
 -10    4    6       102.62        53.44         2.60 o
  -9    4    6       127.46        54.17       372.98 o
  -8    4    6       832.90        13.32       548.74 o
  -7    4    6       234.09        18.49       256.57 o
  -6    4    6      4494.36         6.60      4229.25 o
  -5    4    6        62.88        27.98       103.01 o
  -4    4    6      3862.62         7.78      2295.24 o
  -3    4    6      1651.61        10.18      1843.00 o
  -1    4    6      1228.50        16.08      1285.89 o
   0    4    6      4880.42         1.90      3702.46 o
   1    4    6        53.88        16.97         4.18 o
   2    4    6     11274.19         1.93      8238.60 o
   3    4    6      1951.87        11.02      1872.03 o
   4    4    6      1231.31        19.45      1890.80 o
   5    4    6       115.56        19.10        77.06 o
   6    4    6       329.06         5.15       233.24 o
   7    4    6       886.25        22.75       781.02 o
   8    4    6      2052.09        48.30      2274.55 o
   9    4    6       205.35        16.24       178.81 o
  10    4    6        -1.72      9091.62       144.03 o
  11    4    6        44.76       166.67        29.54 o
 -12    5    6       218.45        19.54       178.17 o
 -11    5    6       195.16        28.52       206.16 o
 -10    5    6      4044.96        16.97      3687.84 o
  -9    5    6       178.76        27.77        15.18 o
  -8    5    6      5416.96        14.82      5448.08 o
  -7    5    6       248.06        15.68       260.43 o
  -6    5    6      6317.07         6.86      6433.41 o
  -5    5    6       146.41        19.18       258.11 o
  -4    5    6      5179.68         3.31      5952.76 o
  -3    5    6       525.33         8.35       747.77 o
  -2    5    6     51574.41         6.30     46831.89 o
  -1    5    6        71.57        14.75        15.75 o
   0    5    6     70018.45         7.90     61174.97 o
   1    5    6        94.48        10.76       133.27 o
   2    5    6        55.06        19.36        31.67 o
   3    5    6       103.84        10.18       106.95 o
   4    5    6      8883.06         3.88      8086.50 o
   5    5    6      3066.94         9.18      2500.11 o
   6    5    6       309.06         8.58       218.07 o
   7    5    6      1677.72        29.92      1211.12 o
   8    5    6      5218.62        22.75      4662.09 o
   9    5    6        85.19        11.02         0.03 o
  10    5    6       364.05        26.73       407.17 o
 -12    6    6        57.30       104.65         4.48 o
 -11    6    6       216.09        14.44       200.67 o
 -10    6    6      1667.09        44.62      1422.14 o
  -9    6    6       118.16        36.72         0.23 o
  -8    6    6      4111.37        36.12      2933.50 o
  -7    6    6       141.13        12.67        28.25 o
  -6    6    6      5727.46         7.29      5710.34 o
  -5    6    6      3100.26        11.22      2599.69 o
  -4    6    6       214.62        12.04        49.32 o
  -3    6    6      1013.79         9.67      1158.14 o
  -2    6    6     20426.13         5.38     20182.90 o
  -1    6    6       863.18        13.54       992.64 o
   0    6    6      9486.76         1.42      7114.12 o
   1    6    6        54.32        10.37       138.88 o
   2    6    6        18.75        39.56        12.33 o
   3    6    6      3262.69        14.82      2691.22 o
   4    6    6     24239.38         4.97     21799.42 o
   5    6    6       138.30        17.47        80.05 o
   6    6    6        72.42        26.63         6.38 o
   7    6    6       277.56        19.62       278.59 o
   8    6    6     13693.68        11.02     12282.16 o
   9    6    6       135.02        29.05        52.41 o
  10    6    6       145.93        29.38         6.38 o
 -12    7    6       124.55        59.60       120.80 o
 -11    7    6       123.88        27.98        35.29 o
 -10    7    6       132.48        38.07       161.26 o
  -9    7    6       414.12        27.35       394.65 o
  -8    7    6       150.31        39.56        57.03 o
  -7    7    6       219.04        18.75       300.69 o
  -6    7    6      7157.16         6.20      6257.16 o
  -5    7    6       167.70        12.96       245.14 o
  -4    7    6      3136.00         4.00      3243.49 o
  -3    7    6       790.73         6.30       846.88 o
  -2    7    6     30551.54         3.96     30428.81 o
  -1    7    6        49.28        20.98       185.30 o
   0    7    6      9368.30         1.72      8056.25 o
   1    7    6        85.19        11.02        80.91 o
   2    7    6       661.00        10.30       889.39 o
   3    7    6       899.40        10.30       713.97 o
   4    7    6       956.66        17.56       986.59 o
   5    7    6       632.52        12.18       533.08 o
   6    7    6      7577.70        12.32      7363.76 o
   7    7    6       135.72        40.58        10.08 o
   8    7    6      1755.61        48.30      2222.09 o
   9    7    6       492.84        15.92       502.44 o
  10    7    6       239.32        30.91       124.00 o
 -12    8    6       154.01        24.60         0.33 o
 -11    8    6       143.28        19.89        11.99 o
 -10    8    6       267.00        32.83       300.69 o
  -9    8    6       201.07        19.89       171.18 o
  -8    8    6     12857.29         8.01     11025.98 o
  -7    8    6      1808.80        17.89      1755.28 o
  -6    8    6     16952.04         5.29     14104.31 o
  -5    8    6      4004.36         5.15      3943.33 o
  -4    8    6        61.15        33.64       129.41 o
  -3    8    6        -2.02       275.23        85.29 o
  -2    8    6      6272.64         8.70      6310.54 o
  -1    8    6       107.33        10.50       108.95 o
   0    8    6      5536.85         1.90      4791.06 o
   1    8    6       294.81        11.83       445.90 o
   2    8    6      1854.16         4.88      1364.68 o
   3    8    6      3354.73         3.84      3229.81 o
   4    8    6         6.05       121.44         9.93 o
   5    8    6       588.06         8.82       859.52 o
   6    8    6       809.97        20.61      1017.04 o
   7    8    6       175.30        32.26       286.68 o
   8    8    6      9731.82        10.05      8569.30 o
   9    8    6       367.49        33.18       141.16 o
  10    8    6       190.44        33.76       133.27 o
 -12    9    6        78.50        55.50         1.12 o
 -11    9    6        61.94        57.91        15.37 o
 -10    9    6       556.96        14.67       768.97 o
  -9    9    6        85.01        49.42        20.23 o
  -8    9    6      1449.32        19.01      1384.30 o
  -7    9    6       141.37        19.45        11.66 o
  -6    9    6     12712.56         5.76     10655.38 o
  -5    9    6        76.04        18.49       116.09 o
  -4    9    6      2278.15         7.67      2288.33 o
  -3    9    6      3106.95         4.80      3543.24 o
  -2    9    6     15926.44         1.12     13882.40 o
  -1    9    6      2480.04         7.29      3178.08 o
   0    9    6     21088.85         2.89     20684.83 o
   1    9    6       372.88        10.96       635.29 o
   2    9    6      8966.20         2.10      7025.14 o
   3    9    6        27.77        30.03        20.66 o
   4    9    6      3318.91         9.18      2619.35 o
   5    9    6        23.91        24.60        48.98 o
   6    9    6      4956.16        15.13      5522.89 o
   7    9    6       451.99        17.72       623.22 o
   8    9    6      8744.12        17.39      7542.31 o
   9    9    6        99.40        47.20        11.02 o
  10    9    6       150.55       101.00        54.52 o
 -12   10    6       -18.58       222.01       155.81 o
 -11   10    6        90.82        24.50        87.98 o
 -10   10    6       119.90        16.40       143.45 o
  -9   10    6       263.41        27.77       458.17 o
  -8   10    6      4715.57        12.04      5167.75 o
  -7   10    6       268.63        13.84       423.84 o
  -6   10    6        91.01        31.92        66.87 o
  -5   10    6       582.26        11.70       735.98 o
  -4   10    6      6740.41         3.61      5037.19 o
  -3   10    6      3071.38         7.62      3030.69 o
  -2   10    6     11316.70         2.46      9208.64 o
  -1   10    6       177.16         5.15       182.69 o
   0   10    6      3368.64         2.99      2624.27 o
   1   10    6       130.19        10.30       255.03 o
   2   10    6      1096.93        16.97      1789.70 o
   3   10    6      4630.80         5.11      4419.02 o
   4   10    6       751.31        13.32      1096.78 o
   5   10    6       104.86        14.98       128.32 o
   6   10    6      3749.11        14.90      3687.84 o
   7   10    6       350.44        16.48       411.06 o
   8   10    6      8781.56        15.44      7240.45 o
   9   10    6        91.97       163.84        25.75 o
  10   10    6       362.14        44.36       382.32 o
 -12   11    6       215.21        52.13       235.45 o
 -11   11    6        48.44        68.56        32.76 o
 -10   11    6       196.84        14.90       403.29 o
  -9   11    6        47.06        29.05         9.78 o
  -8   11    6       188.79        17.22        32.49 o
  -7   11    6       142.80        25.81       160.04 o
  -6   11    6      4845.55         8.07      4538.12 o
  -5   11    6        87.42        23.04       164.94 o
  -4   11    6        73.96         9.61         0.39 o
  -3   11    6        85.38        14.06       228.12 o
  -2   11    6       298.25         6.76        61.85 o
  -1   11    6      1033.62         5.90      1332.89 o
   0   11    6      3907.50         4.16      2943.93 o
   1   11    6       168.22         6.25        25.75 o
   2   11    6      1838.69         7.62      1971.12 o
   3   11    6      1143.12        12.25      1217.82 o
   4   11    6       510.76        13.25       435.80 o
   5   11    6        28.62        30.25        74.55 o
   6   11    6      6580.45         8.94      7179.18 o
   7   11    6       450.29        24.50       380.44 o
   8   11    6       126.11        27.25       111.98 o
   9   11    6       125.66        36.12         0.28 o
  10   11    6        27.56        88.74         6.02 o
 -12   12    6       210.25        21.62        23.37 o
 -11   12    6        93.70        34.69         1.12 o
 -10   12    6        65.61        36.12        12.33 o
  -9   12    6       348.94        27.77       344.73 o
  -8   12    6        -6.55       506.70        48.65 o
  -7   12    6       150.06        38.19        31.67 o
  -6   12    6      3025.00        20.34      2671.30 o
  -5   12    6      1758.12        20.88      1546.27 o
  -4   12    6      1476.86        13.84      1181.17 o
  -3   12    6       762.86        10.56       959.58 o
  -2   12    6        15.44        39.31         9.04 o
  -1   12    6        35.05        17.31       124.00 o
   0   12    6      3156.19         3.96      3910.18 o
   1   12    6      1139.74        10.05      1503.07 o
   2   12    6        33.41         8.47        35.86 o
   3   12    6      2943.06         5.38      2786.88 o
   4   12    6       505.35         7.08       755.69 o
   5   12    6        14.82       249.01         2.75 o
   6   12    6      3322.37        11.56      4043.64 o
   7   12    6       498.18        27.46       598.26 o
   8   12    6       484.88        34.22       519.84 o
   9   12    6        99.00        75.34        12.84 o
  10   12    6       242.11        21.90       192.58 o
 -11   13    6       209.67        28.30       259.66 o
 -10   13    6       235.32        31.92       199.99 o
  -9   13    6       154.26        28.62        52.06 o
  -8   13    6      2444.31        16.00      2037.88 o
  -7   13    6      1644.30        25.50      1618.98 o
  -6   13    6      7663.25         7.62      6944.74 o
  -5   13    6       931.47         9.86       746.46 o
  -4   13    6        61.94        10.96       162.48 o
  -3   13    6       494.62         7.02       476.89 o
  -2   13    6      6982.27         3.20      6908.71 o
  -1   13    6       336.72         9.24       457.14 o
   0   13    6        82.99        11.42        83.97 o
   1   13    6      2265.76        14.98      1958.33 o
   2   13    6       262.76         8.82       241.39 o
   3   13    6      1442.48         7.29      1423.95 o
   4   13    6        72.76        25.91       201.35 o
   5   13    6        -4.97       488.85        79.19 o
   6   13    6      4575.17        27.04      3615.18 o
   7   13    6       311.88       111.09        91.17 o
   8   13    6      2987.72        38.07      2360.22 o
   9   13    6        14.67       132.71       128.86 o
  10   13    6       966.59        34.11       754.37 o
 -11   14    6       172.92        28.94       102.52 o
 -10   14    6       252.81        42.38       348.32 o
  -9   14    6       139.48        28.94        37.61 o
  -8   14    6      2805.82        41.99      2746.40 o
  -7   14    6       542.42        20.43       497.06 o
  -6   14    6     75388.68         7.95     65619.12 o
  -5   14    6       258.24        11.49       278.59 o
  -4   14    6       254.08         9.06       280.20 o
  -3   14    6       116.64        15.92        74.13 o
  -2   14    6      8632.27         3.13      6241.95 o
  -1   14    6       691.69         9.55       728.17 o
   0   14    6       539.17        12.67      1052.62 o
   1   14    6      1822.44        16.81      1897.08 o
   2   14    6      3900.00         2.89      3067.87 o
   3   14    6      1486.10         7.24      1590.08 o
   4   14    6     12658.50         2.69     11619.66 o
   5   14    6        10.30       436.81         1.02 o
   6   14    6     11618.68        12.39      9713.90 o
   7   14    6       819.10        22.18       717.83 o
   8   14    6        81.00        60.68         3.70 o
   9   14    6       -50.41       185.23        39.10 o
  10   14    6       188.51        35.28        59.23 o
 -11   15    6       152.52        36.48        37.02 o
 -10   15    6       114.06        32.04         1.81 o
  -9   15    6       870.25        20.79       806.77 o
  -8   15    6       187.14        23.91       264.33 o
  -7   15    6       101.81        30.47        28.00 o
  -6   15    6     52706.98        12.11     45130.08 o
  -5   15    6        60.84        25.10        25.51 o
  -4   15    6      6293.25         5.43      6932.72 o
  -3   15    6       118.16        14.36       179.46 o
  -2   15    6        98.41        15.37       301.53 o
  -1   15    6      7306.83         3.65      6674.84 o
   0   15    6     23311.18         4.49     21601.02 o
   1   15    6       311.52        13.03       172.44 o
   2   15    6      1272.35        10.43      1296.26 o
   3   15    6      2585.72         3.61      2541.16 o
   4   15    6     19630.81        14.29     18236.82 o
   5   15    6       -64.96        60.37        29.28 o
   6   15    6      6290.08        39.56      6718.14 o
   7   15    6       256.00        24.80        32.49 o
   8   15    6        73.27        63.04        25.75 o
   9   15    6       394.82        30.91       370.19 o
 -11   16    6       181.17        24.40        24.55 o
 -10   16    6      1108.89        41.60       985.08 o
  -9   16    6        61.15        44.76        13.19 o
  -8   16    6      2416.71        38.94      2088.13 o
  -7   16    6       866.12        13.54       912.49 o
  -6   16    6      2131.67        30.80      1490.05 o
  -5   16    6      1625.70        14.52      1491.90 o
  -4   16    6      2721.71         8.07      3312.34 o
  -3   16    6       864.95         9.49       937.36 o
  -2   16    6      1996.30        11.56       877.95 o
  -1   16    6       446.90         9.42       636.50 o
   0   16    6        61.78        11.16       372.05 o
   1   16    6       221.71         8.53       344.73 o
   2   16    6        15.84       144.72        57.39 o
   3   16    6       127.69        14.67        42.17 o
   4   16    6      7414.93         5.66      7672.37 o
   5   16    6       172.40        49.84       296.53 o
   6   16    6       877.94        23.62       749.09 o
   7   16    6       124.99        67.73        56.67 o
   8   16    6        94.67        34.11       196.60 o
   9   16    6       200.22        48.30         2.22 o
 -11   17    6       108.16        71.40         2.01 o
 -10   17    6       277.89       124.99       122.93 o
  -9   17    6       207.36        14.29        83.09 o
  -8   17    6      2165.04        31.92      2577.66 o
  -7   17    6       428.90        19.54       452.02 o
  -6   17    6       885.66        20.70       760.99 o
  -5   17    6       201.92        11.49       185.30 o
  -4   17    6       755.15        15.05      1133.72 o
  -3   17    6       693.80        10.50       505.68 o
  -2   17    6      2375.59        18.23      2143.44 o
  -1   17    6         5.06       262.76        30.33 o
   0   17    6        43.03        29.48         0.07 o
   1   17    6       251.54         7.45       318.46 o
   2   17    6      2062.07         4.28      2364.90 o
   3   17    6      1104.23        11.63      1145.09 o
   4   17    6       347.82        39.56      1035.53 o
   5   17    6       296.87        17.39       252.73 o
   6   17    6       924.77        16.40      1085.65 o
   7   17    6        49.28       153.76         4.28 o
   8   17    6       231.04        32.15       149.27 o
   9   17    6        43.03        80.64         4.08 o
 -10   18    6      4379.79        13.99      3737.67 o
  -9   18    6        90.63        88.92        24.31 o
  -8   18    6        61.15        34.57        16.91 o
  -7   18    6        37.95        29.05        30.60 o
  -6   18    6     17937.24         4.67     16985.88 o
  -5   18    6        61.62        23.33       164.94 o
  -4   18    6      1916.69        10.05      1595.84 o
  -3   18    6       823.69         9.30       616.04 o
  -2   18    6        40.07        21.81        17.71 o
  -1   18    6        85.38        15.52        97.71 o
   0   18    6      1483.79        19.54      2445.10 o
   1   18    6       120.12         9.30       221.63 o
   2   18    6      6326.61         9.06      4567.33 o
   3   18    6       191.82        19.45        80.91 o
   4   18    6     12256.70         9.55      9961.98 o
   5   18    6       937.58        19.27       749.09 o
   6   18    6       508.95        21.34       379.51 o
   7   18    6        75.00        87.61         5.22 o
   8   18    6      1623.28        36.12      1318.87 o
   9   18    6        89.87        53.29        13.36 o
 -10   19    6       117.07        74.82        87.53 o
  -9   19    6       318.27        32.95       467.49 o
  -8   19    6      2903.05        12.32      3057.23 o
  -7   19    6       249.96         8.70       365.58 o
  -6   19    6      9920.16         7.24      9236.36 o
  -5   19    6       176.62        10.11       113.00 o
  -4   19    6     22680.36         8.01     22472.11 o
  -3   19    6       722.00        12.39       805.40 o
  -2   19    6       626.50         7.67       716.54 o
  -1   19    6      3735.65         9.61      3243.49 o
   0   19    6     11623.00         4.33      9319.75 o
   1   19    6      1924.58        15.68      1894.99 o
   2   19    6      7010.71         7.13      6561.36 o
   3   19    6       216.09        17.56       334.98 o
   4   19    6     14464.87         4.62     12043.44 o
   5   19    6       177.42        23.04       171.81 o
   6   19    6       171.09        29.05         2.30 o
   7   19    6       495.95        27.35       402.33 o
   8   19    6       117.07        37.09         6.38 o
   9   19    6       192.38        13.62        39.71 o
 -10   20    6       168.74        77.26       414.97 o
  -9   20    6       192.38        47.06         1.50 o
  -8   20    6      2754.15        29.81      4390.29 o
  -7   20    6        75.52        55.35        35.58 o
  -6   20    6       131.33        16.73       157.01 o
  -5   20    6        61.00        23.04        56.31 o
  -4   20    6      1197.85        16.40      1327.62 o
  -3   20    6       132.48        19.18       361.00 o
  -2   20    6       384.16        11.02       343.84 o
  -1   20    6      1053.65        18.06       908.14 o
   0   20    6        89.68        14.67        20.01 o
   1   20    6       -17.31        32.72         0.04 o
   2   20    6     13039.36         9.80     11598.93 o
   3   20    6       617.03        25.20       471.66 o
   4   20    6     10964.18        13.99     10237.52 o
   5   20    6        47.89       177.42       131.06 o
   6   20    6       138.77        22.94        76.64 o
   7   20    6       143.28        33.41        64.14 o
   8   20    6      1341.76        33.41       947.70 o
 -10   21    6       -46.10       149.08        86.18 o
  -9   21    6       125.89        78.50       242.14 o
  -8   21    6      3041.52        52.13      2663.85 o
  -7   21    6       357.59        23.62       310.78 o
  -6   21    6        54.61        88.74         5.00 o
  -5   21    6       862.60        14.29       683.45 o
  -4   21    6        56.85        45.83         0.56 o
  -3   21    6       214.92        17.98       292.41 o
  -2   21    6      2221.24        27.98      2495.30 o
  -1   21    6       110.25        12.74         9.04 o
   0   21    6      3203.56        17.56      2614.42 o
   1   21    6        81.54         9.80        14.08 o
   2   21    6      4342.81        10.89      3708.32 o
   3   21    6       428.08        17.56       577.27 o
   4   21    6       150.06        19.62        76.64 o
   5   21    6       209.38        38.19        56.67 o
   6   21    6       996.66        25.00      1169.63 o
   7   21    6       347.82        26.63       209.62 o
   8   21    6        45.16       114.28       164.94 o
  -9   22    6       254.40        42.64       236.92 o
  -8   22    6       214.04        18.66       346.52 o
  -7   22    6       203.06        34.69       220.20 o
  -6   22    6       556.49        10.05       383.26 o
  -5   22    6        93.90        22.09        26.00 o
  -4   22    6       249.96        20.16       390.83 o
  -3   22    6       -34.46        77.79        43.11 o
  -2   22    6      2476.06        35.16      1994.68 o
  -1   22    6       147.62        15.13       327.10 o
   0   22    6      4471.60        11.63      4505.77 o
   1   22    6        42.90        72.59         7.26 o
   2   22    6      2897.67        26.21      3257.21 o
   3   22    6       223.20        34.93       448.95 o
   4   22    6       175.30        26.32       356.44 o
   5   22    6       229.83        28.73       243.63 o
   6   22    6       222.90        39.69       209.62 o
   7   22    6       216.97        24.30        55.23 o
   8   22    6       975.94        59.29      1506.80 o
  -9   23    6       401.20        29.81       209.62 o
  -8   23    6      2635.80        54.02      2743.88 o
  -7   23    6       219.34        17.22       146.35 o
  -6   23    6       115.99        24.40         1.45 o
  -5   23    6       209.09        14.36       189.91 o
  -4   23    6       850.89        19.89      1088.82 o
  -3   23    6       217.86        17.56         0.63 o
  -2   23    6       703.84        11.09       866.59 o
  -1   23    6       519.84        10.69       518.74 o
   0   23    6       297.56        10.37       461.27 o
   1   23    6        56.25        61.47       138.31 o
   2   23    6      3717.34        15.60      3395.91 o
   3   23    6       484.88        19.45       301.53 o
   4   23    6       224.70        22.75       169.30 o
   5   23    6       421.48        35.88       500.28 o
   6   23    6       384.16        25.10       430.80 o
   7   23    6       239.32        38.44         0.17 o
   8   23    6       888.64        23.62       908.14 o
  -9   24    6        30.69      1098.92        14.99 o
  -8   24    6      2490.01        43.69      2138.99 o
  -7   24    6        14.75       154.50         1.88 o
  -6   24    6       288.66        17.64       325.37 o
  -5   24    6       372.88        10.43       421.86 o
  -4   24    6      7682.52         8.18      7858.87 o
  -3   24    6       582.74        15.60       486.39 o
  -2   24    6       961.62        12.18      1184.48 o
  -1   24    6       103.84        20.88        16.52 o
   0   24    6       663.58        16.89       776.99 o
   1   24    6      2133.52        44.49      1899.18 o
   2   24    6      2157.60        33.29      2138.99 o
   3   24    6       191.82        23.23       106.45 o
   4   24    6       403.21        29.05       552.13 o
   5   24    6        49.14       102.82        42.48 o
   6   24    6      1151.24        34.46      1062.01 o
   7   24    6       270.60        22.85       131.61 o
  -9   25    6       124.32        43.03        66.87 o
  -8   25    6       548.96        28.30       601.80 o
  -7   25    6       131.79        25.10         5.33 o
  -6   25    6      1364.56        51.12      1368.24 o
  -5   25    6       105.88        21.81        95.35 o
  -4   25    6       594.38        32.60       610.09 o
  -3   25    6        -8.76       357.21        14.62 o
  -2   25    6       493.28        17.39       456.12 o
  -1   25    6       364.05        11.63       374.84 o
   0   25    6       457.53        18.23       809.50 o
   1   25    6      1665.46        50.13      1304.94 o
   2   25    6      5049.52        15.05      4668.66 o
   3   25    6       120.78        44.76        14.62 o
   4   25    6       151.29        43.96        11.50 o
   5   25    6       125.89        43.69         0.28 o
   6   25    6       502.21        20.34       411.06 o
   7   25    6       239.01       220.23        77.48 o
  -8   26    6      1133.00        37.58      1249.93 o
  -7   26    6       217.56        15.05       127.77 o
  -6   26    6      1625.70        48.30      1491.90 o
  -5   26    6       143.28        19.01        85.29 o
  -4   26    6        59.60        14.98        47.31 o
  -3   26    6        46.65        75.69         3.17 o
  -2   26    6      1133.00        19.71      1368.24 o
  -1   26    6       118.59        24.40       221.63 o
   0   26    6       830.02        25.60       667.20 o
   1   26    6       231.65        19.89       536.42 o
   2   26    6        36.36        92.16        77.06 o
   3   26    6       168.48        22.94        44.70 o
   4   26    6        21.07       185.50         1.69 o
   5   26    6       177.96        26.94       155.21 o
   6   26    6        69.06        69.39       151.04 o
   7   26    6       173.45        32.60        95.82 o
  -8   27    6      1182.67        40.07      1234.67 o
  -7   27    6       119.68        89.68        77.06 o
  -6   27    6       357.59        14.98       390.83 o
  -5   27    6        13.25       959.14        70.05 o
  -4   27    6        -8.24       266.02        11.66 o
  -3   27    6        60.53        46.10         7.92 o
  -2   27    6       229.52        11.56       276.19 o
  -1   27    6        58.06        16.24       144.03 o
   0   27    6      1144.47        29.92      1171.28 o
   1   27    6       -33.64        98.01        31.67 o
   2   27    6      1982.92        53.29      1986.10 o
   3   27    6       116.42        23.52         0.04 o
   4   27    6       128.82        38.19        48.65 o
   5   27    6        30.80       193.49       135.50 o
   6   27    6       467.86        57.76       387.99 o
  -7   28    6       213.16        22.09       255.03 o
  -6   28    6       357.59        49.98       437.81 o
  -5   28    6       100.00        72.25        25.27 o
  -4   28    6       162.31        14.90       133.83 o
  -3   28    6       398.00        25.40       414.97 o
  -2   28    6       375.20        13.25       539.76 o
  -1   28    6        86.68        18.40        23.14 o
   0   28    6        76.04        23.52       102.03 o
   1   28    6       956.05        28.62       688.49 o
   2   28    6      1191.63        54.91      1186.14 o
   3   28    6      1465.36        37.09      1133.72 o
   4   28    6       722.53        43.69       583.07 o
   5   28    6       107.33        86.86        78.33 o
   6   28    6       461.39        34.46       823.25 o
  -7   29    6       303.11        21.72        83.97 o
  -6   29    6       530.38        30.91       830.16 o
  -5   29    6       169.78        33.87        28.76 o
  -4   29    6        55.06        99.80        71.67 o
  -3   29    6        61.00        38.69        62.99 o
  -2   29    6      1482.25        34.34      1806.02 o
  -1   29    6      1718.10        43.03      1650.10 o
   0   29    6       152.77        33.52         3.17 o
   1   29    6       491.07        17.31       439.83 o
   2   29    6       106.30      1032.98         1.45 o
   3   29    6       211.99        28.62       153.41 o
   4   29    6      1020.80        55.06      1440.34 o
   5   29    6       339.66        24.70       455.09 o
  -6   30    6        29.92       254.72        37.32 o
  -5   30    6         8.35       456.68         7.13 o
  -4   30    6        90.06        32.95        44.38 o
  -3   30    6        92.16        64.96       187.27 o
  -2   30    6       -13.10       338.93         0.26 o
  -1   30    6       119.90        18.49        53.10 o
   0   30    6       109.83        61.62        95.82 o
   1   30    6       656.90        55.95       794.52 o
   2   30    6        92.54        38.32         4.48 o
   3   30    6        46.24       134.79        18.12 o
   4   30    6       441.42        26.83       637.72 o
   5   30    6       701.19        27.14       391.79 o
  -5   31    6       202.21        13.69       104.97 o
  -4   31    6      1815.61        51.12      1482.63 o
  -3   31    6       130.19        54.76         0.08 o
  -2   31    6       278.56        37.09       397.52 o
  -1   31    6       273.90        33.06       421.86 o
   0   31    6       224.70        33.29       187.93 o
   1   31    6       116.42        12.96       104.48 o
   2   31    6       116.86        56.85       151.63 o
   3   31    6        85.19        75.17        45.03 o
   4   31    6       692.22        40.32       808.14 o
  -5   32    6       113.85        24.21        78.33 o
  -4   32    6       -22.66       471.32        87.98 o
  -3   32    6       375.97        22.66         1.81 o
  -2   32    6       270.93        30.14       119.75 o
  -1   32    6       -24.11       499.08        12.84 o
   0   32    6       218.74        33.41       154.01 o
   1   32    6       213.74        17.47        36.73 o
   2   32    6       730.08        28.52       801.31 o
   3   32    6        53.29       109.83        82.65 o
  -4   33    6      1075.84        54.61       684.71 o
  -3   33    6      -177.96        66.91        51.71 o
  -2   33    6       162.31       202.21        27.74 o
  -1   33    6         0.50     96658.81        31.40 o
   0   33    6        -7.95       773.95       139.45 o
   1   33    6       148.60        36.72        45.67 o
   2   33    6       255.68        69.22       298.19 o
  -1   34    6       194.32        41.99        86.18 o
   0   34    6       161.04        30.36       127.23 o
 -11    0    7       229.83        40.70        35.00 o
  -9    0    7      1043.94        41.09       742.52 o
  -7    0    7       257.60        28.09       262.77 o
  -5    0    7      4281.08         8.76      3140.23 o
  -3    0    7      1011.88        13.99      1214.47 o
  -1    0    7       299.29        11.16       351.01 o
   1    0    7       725.76        11.70       487.46 o
   3    0    7      1029.13        11.49      1020.11 o
   5    0    7      4294.18        26.01      4000.93 o
   7    0    7       301.72        31.02       365.58 o
   9    0    7       574.56        11.09       568.06 o
 -12    1    7      2847.29        51.70      2555.73 o
 -11    1    7       206.21        26.73       116.61 o
 -10    1    7       179.83        25.30        64.91 o
  -9    1    7       203.06        24.21       226.67 o
  -8    1    7       840.42        25.00       641.37 o
  -7    1    7      1620.06        20.70      1934.98 o
  -6    1    7     10110.30         6.50      9056.95 o
  -5    1    7       762.86         7.90       651.15 o
  -4    1    7      1177.86        18.58      1536.83 o
  -3    1    7      2556.31         4.49      2437.97 o
  -2    1    7      7099.75         1.72      5908.31 o
  -1    1    7      1542.13         4.00      1911.78 o
   0    1    7     11238.12         1.39      8321.76 o
   1    1    7      1593.61        13.40      1315.38 o
   2    1    7        48.72        24.40        29.28 o
   3    1    7        38.94        29.27        91.17 o
   4    1    7     13039.36         6.66     10433.12 o
   5    1    7      4447.56         7.08      3655.78 o
   6    1    7       289.00        19.80       104.97 o
   7    1    7      2757.30        33.52      2764.08 o
   8    1    7      1473.79        26.94      1486.34 o
   9    1    7       132.71        18.58       191.91 o
  10    1    7      1227.10        41.09      1261.86 o
 -12    2    7       218.15        89.87       483.22 o
 -11    2    7         6.35       532.69        28.51 o
 -10    2    7       819.68        29.05      1268.70 o
  -9    2    7      1122.92        28.73      1265.28 o
  -8    2    7        57.76        56.10         3.98 o
  -7    2    7        42.77        55.80        25.75 o
  -6    2    7      3655.41         7.45      2666.33 o
  -5    2    7      1945.69        19.98      2016.22 o
  -4    2    7      2359.04         4.67      1695.34 o
  -3    2    7       628.50        11.97       775.65 o
  -2    2    7      2800.53         3.03      3623.86 o
  -1    2    7      2043.94         4.00      1755.28 o
   0    2    7     24799.95         2.56     20415.91 o
   1    2    7        74.82        10.24        70.05 o
   2    2    7        23.23        33.06       167.42 o
   3    2    7      1392.78        16.32      1609.32 o
   4    2    7     40694.99         5.34     38515.01 o
   5    2    7      1997.20        27.77      1836.81 o
   6    2    7       859.08        31.70       870.84 o
   7    2    7       218.74        25.50       141.73 o
   8    2    7      4222.40        51.55      3404.33 o
   9    2    7       103.63        14.82        76.64 o
  10    2    7      5397.84        26.21      4512.23 o
 -12    3    7       127.01        25.81         0.59 o
 -11    3    7       144.00        24.21        49.32 o
 -10    3    7       291.73        23.43       260.43 o
  -9    3    7        36.97        82.81         0.52 o
  -8    3    7       306.25        19.98       303.20 o
  -7    3    7        86.86        32.15        42.79 o
  -6    3    7       388.48        14.36       152.22 o
  -5    3    7       402.40         9.06       405.23 o
  -4    3    7      5241.76         3.24      4333.11 o
  -3    3    7       664.61         6.97       616.04 o
  -2    3    7      6352.09         2.16      6948.75 o
  -1    3    7        37.95         8.82       136.62 o
   0    3    7     16610.05         2.25     13177.49 o
   1    3    7        95.45        17.39       126.15 o
   2    3    7      2287.71         4.54      2125.66 o
   3    3    7       150.06         7.24       321.04 o
   4    3    7       894.61        27.14       607.71 o
   5    3    7      1308.27        17.64      1201.10 o
   6    3    7     18654.10         9.99     16624.22 o
   7    3    7       124.10        11.63         0.08 o
   8    3    7      6093.36         6.97      5061.11 o
   9    3    7       103.23        26.73         8.61 o
  10    3    7       171.35        68.23        30.60 o
 -12    4    7       164.10        43.16        31.67 o
 -11    4    7        25.50       194.60        26.99 o
 -10    4    7       196.84        33.06       124.00 o
  -9    4    7       -14.52       432.22        76.22 o
  -8    4    7      1917.56        16.81      2267.67 o
  -7    4    7        52.13        42.38        84.85 o
  -6    4    7        82.63        33.06         2.83 o
  -5    4    7      3515.30         5.86      3188.94 o
  -4    4    7     21609.00         3.65     16192.92 o
  -3    4    7       280.90         8.18       446.92 o
  -2    4    7     42592.70         3.76     30638.94 o
  -1    4    7       767.84         7.90       712.68 o
   0    4    7      2104.06         5.06      3116.02 o
   1    4    7       120.78        13.91       168.67 o
   2    4    7     24652.14         3.69     18536.85 o
   3    4    7      1282.36         4.84      1431.22 o
   4    4    7      1130.30        19.18      1514.28 o
   5    4    7        77.79        22.00         5.67 o
   6    4    7     12425.56        10.30     10645.46 o
   7    4    7        46.24        38.19        67.26 o
   8    4    7      2150.18        32.38      1667.73 o
   9    4    7       229.83        17.47       258.11 o
  10    4    7      1874.89        42.64      1787.67 o
 -12    5    7       194.88        15.29        30.07 o
 -11    5    7         0.22     26755.14        13.90 o
 -10    5    7       230.43        24.40        53.81 o
  -9    5    7        19.89       129.96        50.00 o
  -8    5    7      8920.80         8.12      9061.52 o
  -7    5    7       173.19        26.11       189.25 o
  -6    5    7      7096.38         6.86      5663.19 o
  -5    5    7       108.58        14.98       137.19 o
  -4    5    7      5331.92         3.57      6042.16 o
  -3    5    7        46.92        13.18        77.91 o
  -2    5    7      6653.66         2.89      5732.17 o
  -1    5    7       129.50        10.82       331.47 o
   0    5    7     33419.50         2.96     26214.28 o
   1    5    7      1503.89        10.96      1705.26 o
   2    5    7      1552.36        15.68      2090.33 o
   3    5    7        83.36        24.11         0.71 o
   4    5    7     19819.01         4.58     17130.37 o
   5    5    7        61.00        31.02       157.61 o
   6    5    7      3214.89        13.62      2543.59 o
   7    5    7      2059.34        36.48      1907.57 o
   8    5    7       463.54        20.16       436.81 o
   9    5    7       147.87        31.47         0.93 o
  10    5    7       171.87        42.38        55.23 o
 -12    6    7       197.40        23.33       154.01 o
 -11    6    7        71.40        85.75         0.49 o
 -10    6    7       132.94        33.06        21.77 o
  -9    6    7       548.50        23.72       746.46 o
  -8    6    7      1512.43        23.62      1721.19 o
  -7    6    7       699.07        15.13       623.22 o
  -6    6    7     14258.75         5.24     13516.46 o
  -5    6    7      1341.02        15.37      1350.51 o
  -4    6    7      1911.44         4.41      1924.42 o
  -3    6    7       276.89         5.76       251.96 o
  -2    6    7     45518.22         3.84     48724.32 o
  -1    6    7       542.89         9.61       483.22 o
   0    6    7      5310.04         1.99      4222.99 o
   1    6    7        31.36        18.49        37.61 o
   2    6    7     19807.75         3.61     16829.51 o
   3    6    7      2197.73        19.89      2428.47 o
   4    6    7      4805.26        10.56      6169.96 o
   5    6    7       958.52        20.70      1101.56 o
   6    6    7      1666.27        12.25      1493.76 o
   7    6    7       155.25        23.04       113.52 o
   8    6    7       279.22        19.62       111.48 o
   9    6    7        98.41        43.69       259.66 o
  10    6    7       274.23        19.54        58.86 o
 -12    7    7       580.33        30.80       504.60 o
 -11    7    7        72.93        50.41         0.07 o
 -10    7    7       352.31        26.52       231.04 o
  -9    7    7       131.33        29.16        62.23 o
  -8    7    7      5798.82        18.75      5349.12 o
  -7    7    7       458.82        16.65       319.32 o
  -6    7    7     11748.39         4.80     13343.66 o
  -5    7    7        44.49        19.45        11.34 o
  -4    7    7     10058.08         3.42      9732.87 o
  -3    7    7      1348.36         4.62      1313.64 o
  -2    7    7      4961.79         8.35      5930.51 o
  -1    7    7      3187.73         7.24      3287.47 o
   0    7    7     16822.09         2.59     14582.44 o
   1    7    7       537.31         9.86       679.69 o
   2    7    7     30119.60         4.41     25525.73 o
   3    7    7       715.56        11.76       661.01 o
   4    7    7      3969.00         5.34      5003.11 o
   5    7    7       219.93        21.16       151.63 o
   6    7    7     22861.44         6.60     19788.50 o
   7    7    7      1251.74        27.35      1266.99 o
   8    7    7       749.12        24.30      1395.06 o
   9    7    7      -101.20        57.30         0.39 o
  10    7    7       190.72        30.03       174.34 o
 -12    8    7       326.52        38.19       392.74 o
 -11    8    7        94.28        71.23         2.08 o
 -10    8    7       376.75        42.90       506.76 o
  -9    8    7        85.75        26.11         7.13 o
  -8    8    7       155.50        17.39        32.76 o
  -7    8    7       145.93        24.40        41.55 o
  -6    8    7       737.12        22.94      1095.18 o
  -5    8    7       134.79        16.00       131.06 o
  -4    8    7     34931.61         5.43     29216.10 o
  -3    8    7       196.84        29.38       296.53 o
  -2    8    7      4336.22         3.92      3784.87 o
  -1    8    7       164.87        18.66       156.41 o
   0    8    7       305.90         5.81       252.73 o
   1    8    7       141.61         9.99       178.17 o
   2    8    7     10261.69         4.84     11122.15 o
   3    8    7      1799.46        30.25      1741.20 o
   4    8    7        33.52        22.47         6.50 o
   5    8    7      1165.54        19.71      1241.44 o
   6    8    7     20044.90         4.71     18622.09 o
   7    8    7        38.44        73.44         1.95 o
   8    8    7       105.68        33.29        77.91 o
   9    8    7       100.00        86.12        46.33 o
  10    8    7       344.47        29.59       256.57 o
 -12    9    7       777.85        35.88      1051.06 o
 -11    9    7        70.90        60.68         2.37 o
 -10    9    7       737.67        38.56       724.29 o
  -9    9    7       101.81        41.22        30.33 o
  -8    9    7      3343.15        19.36      3494.73 o
  -7    9    7       106.92        27.88        97.71 o
  -6    9    7       141.61        13.47        33.60 o
  -5    9    7        63.84        16.32        55.95 o
  -4    9    7      1406.25         9.99       629.24 o
  -3    9    7       667.71         5.66       508.93 o
  -2    9    7     16373.76         3.76     18399.58 o
  -1    9    7      1629.74        12.89      1396.86 o
   0    9    7      9289.10         1.99      6479.79 o
   1    9    7      2358.07         6.60      2653.92 o
   2    9    7       336.72         5.38       197.28 o
   3    9    7       455.82        11.49       564.63 o
   4    9    7     10475.52         5.11      9254.86 o
   5    9    7        20.61        48.30         1.50 o
   6    9    7      5110.82         9.30      4254.31 o
   7    9    7        77.97        24.40        15.37 o
   8    9    7        29.70       538.24         0.03 o
   9    9    7       350.06        26.63        57.76 o
  10    9    7       533.61        40.32       553.26 o
 -12   10    7       255.36        22.75       266.68 o
 -11   10    7        24.50       247.43         0.04 o
 -10   10    7       123.88        36.24       117.13 o
  -9   10    7       269.94        23.72       136.06 o
  -8   10    7       484.44        24.40      1030.89 o
  -7   10    7      1576.09        11.90      1352.27 o
  -6   10    7      8717.96         8.18      7647.11 o
  -5   10    7        26.01        40.83         0.39 o
  -4   10    7      6724.00         3.88      6809.12 o
  -3   10    7       222.90         6.10       193.24 o
  -2   10    7      7832.25         3.61      6900.72 o
  -1   10    7        54.46        17.31       134.94 o
   0   10    7     12490.30         2.96     11167.86 o
   1   10    7        40.96        12.25        52.75 o
   2   10    7     21877.37         4.49     14507.02 o
   3   10    7       271.92         9.06       417.91 o
   4   10    7      2473.07         6.35      1992.53 o
   5   10    7        86.30        17.89         5.90 o
   6   10    7      1676.08        34.34      2007.59 o
   7   10    7       282.58        30.36       148.10 o
   8   10    7       881.50        32.60       768.97 o
   9   10    7       249.01        39.56       276.99 o
  10   10    7       244.30        31.02       232.50 o
 -11   11    7        34.81        52.85         0.17 o
 -10   11    7      3212.62        18.15      2915.29 o
  -9   11    7        59.60        55.06        44.06 o
  -8   11    7      8617.41        10.69      7277.33 o
  -7   11    7       918.70        16.40       940.31 o
  -6   11    7        41.34        88.55        12.16 o
  -5   11    7      1565.78        14.29      1352.27 o
  -4   11    7      2014.21         8.47      2471.33 o
  -3   11    7       664.61         7.73       585.39 o
  -2   11    7       600.74         5.52       934.42 o
  -1   11    7       -13.91        22.37         4.90 o
   0   11    7     48898.48         2.43     39646.55 o
   1   11    7      3880.04         6.05      4422.22 o
   2   11    7      3868.84         5.15      3702.46 o
   3   11    7       139.71         9.06       160.65 o
   4   11    7        60.22        21.25        83.97 o
   5   11    7        68.72         8.64        40.01 o
   6   11    7      3092.47        14.52      2531.47 o
   7   11    7       282.24        13.84       339.40 o
   8   11    7       583.71        21.72       236.92 o
   9   11    7       125.89        45.56       128.32 o
  10   11    7       157.25        38.81         1.88 o
 -11   12    7       152.77        18.92         0.59 o
 -10   12    7       251.22        31.92       304.04 o
  -9   12    7       143.04        41.60       230.31 o
  -8   12    7      2517.03        28.20      2283.73 o
  -7   12    7       540.10        22.47       703.72 o
  -6   12    7       135.96        22.09       177.53 o
  -5   12    7       350.44        10.96       393.69 o
  -4   12    7        82.26        20.25       188.59 o
  -3   12    7        44.89        24.01       189.25 o
  -2   12    7     15954.22         3.28     17720.86 o
  -1   12    7      2304.96         8.24      2253.95 o
   0   12    7     13806.25         4.08     12202.32 o
   1   12    7       707.03         8.24       607.71 o
   2   12    7     14537.12         3.92     13045.30 o
   3   12    7       392.04         8.58       503.52 o
   4   12    7        23.91        57.00        91.17 o
   5   12    7        82.45        20.07       107.45 o
   6   12    7      3359.36        54.17      4142.11 o
   7   12    7       144.72        41.22       185.96 o
   8   12    7       742.02        17.64       721.70 o
   9   12    7       118.16        53.73       132.72 o
 -11   13    7       125.44        24.40        22.22 o
 -10   13    7         8.12       565.96        26.99 o
  -9   13    7       573.60        13.40       646.25 o
  -8   13    7      1687.57        22.94      1642.29 o
  -7   13    7       146.89        38.07        77.91 o
  -6   13    7     12305.46        14.14     10232.65 o
  -5   13    7       183.87        15.37       259.66 o
  -4   13    7      3565.28         4.49      2563.03 o
  -3   13    7        35.88        21.81       109.96 o
  -2   13    7     20649.69         4.24     17402.15 o
  -1   13    7       427.25         6.86       416.93 o
   0   13    7      1667.09        10.37      1331.13 o
   1   13    7       170.04        10.43       342.06 o
   2   13    7        36.97        17.81       105.46 o
   3   13    7       866.12        13.32       862.34 o
   4   13    7      6789.76         6.35      6452.72 o
   5   13    7        57.76        24.11        29.81 o
   6   13    7      5427.27        36.60      5247.59 o
   7   13    7       309.06        33.29       308.24 o
   8   13    7      1182.67        36.00      1140.21 o
   9   13    7       -45.97       201.36         2.75 o
 -11   14    7       -45.02        56.25        11.50 o
 -10   14    7       163.07        47.47        78.33 o
  -9   14    7        21.44       197.12        52.75 o
  -8   14    7      2970.25        54.91      3603.62 o
  -7   14    7       315.77        18.75       502.44 o
  -6   14    7     24689.84        12.11     21382.42 o
  -5   14    7       992.25        12.89       909.59 o
  -4   14    7       713.96         8.07      1023.18 o
  -3   14    7      1982.92        12.46      1759.31 o
  -2   14    7       340.40         7.78       339.40 o
  -1   14    7        38.07        19.01        93.01 o
   0   14    7     27652.36         4.41     22544.28 o
   1   14    7        86.86        10.89       122.93 o
   2   14    7     13312.54         3.20     10829.88 o
   3   14    7        47.20         8.64        37.02 o
   4   14    7       695.38         9.92       549.87 o
   5   14    7       284.60        15.76       459.20 o
   6   14    7       720.39        44.22      1427.59 o
   7   14    7       132.25        55.50       110.46 o
   8   14    7       599.27        38.69       438.82 o
   9   14    7       179.29        31.36        65.69 o
 -11   15    7        49.84        63.36         1.88 o
 -10   15    7        42.12        68.56         1.81 o
  -9   15    7       102.21        18.15        19.80 o
  -8   15    7       129.73        32.60         1.22 o
  -7   15    7        42.77        34.22       156.41 o
  -6   15    7      4286.32         8.82      4884.73 o
  -5   15    7       251.22        11.36       371.12 o
  -4   15    7     14137.21         4.00     13679.12 o
  -3   15    7       813.96        11.02       759.66 o
  -2   15    7       682.78         7.67       363.74 o
  -1   15    7       435.14         9.55       623.22 o
   0   15    7      2414.74         8.53      2053.11 o
   1   15    7       213.74        11.22       461.27 o
   2   15    7      4919.62         4.04      3626.76 o
   3   15    7       201.64        11.36       315.89 o
   4   15    7       348.20        33.18       314.18 o
   5   15    7       153.02        24.40        35.00 o
   6   15    7      7789.83        26.94      6936.73 o
   7   15    7       272.58        50.69       281.81 o
   8   15    7       230.43        17.47         7.00 o
   9   15    7       -44.09       118.81        29.81 o
 -11   16    7       245.55        29.59        39.71 o
 -10   16    7       281.90        22.85       252.73 o
  -9   16    7       108.16        30.69        29.02 o
  -8   16    7      6676.52        13.10      5652.33 o
  -7   16    7       198.81        19.98        74.96 o
  -6   16    7       721.46        15.68       770.30 o
  -5   16    7       375.20         8.29       458.17 o
  -4   16    7      2657.40         9.92      3102.61 o
  -3   16    7       426.42        10.69       374.84 o
  -2   16    7      2466.12         8.82      2320.66 o
  -1   16    7        53.73        21.16        12.67 o
   0   16    7      9219.84         2.99      9492.36 o
   1   16    7       228.31        11.49       248.92 o
   2   16    7      1829.27        13.32      1824.47 o
   3   16    7       569.30        14.52       460.23 o
   4   16    7      1955.41        52.56      2123.44 o
   5   16    7      1429.60        25.70      1037.08 o
   6   16    7       125.66        51.12         1.75 o
   7   16    7       123.21        74.30         9.04 o
   8   16    7       218.74        17.64       186.61 o
   9   16    7       214.04        32.60        26.24 o
 -11   17    7        63.84       154.50         3.08 o
 -10   17    7       284.93        40.96       725.58 o
  -9   17    7       392.83        18.15       269.04 o
  -8   17    7      4476.95       241.18      7483.94 o
  -7   17    7       294.12        29.59       426.81 o
  -6   17    7        49.56        40.45         7.52 o
  -5   17    7       391.64        16.73       579.59 o
  -4   17    7       989.10        17.31      1380.72 o
  -3   17    7       439.74        10.82       505.68 o
  -2   17    7     18273.63         3.92     14391.38 o
  -1   17    7      4744.45         8.53      4176.24 o
   0   17    7         5.71       100.20        73.72 o
   1   17    7      2778.34         7.34      2726.27 o
   2   17    7       148.35         7.29        50.00 o
   3   17    7        48.30       120.12        26.00 o
   4   17    7      1404.00        18.23      1395.06 o
   5   17    7       286.62        25.20       373.91 o
   6   17    7       172.40        29.70        91.17 o
   7   17    7      1114.89        43.03      1024.72 o
   8   17    7       253.13        28.30        99.14 o
   9   17    7       -22.94       538.24         1.45 o
 -10   18    7       195.44        38.56        72.08 o
  -9   18    7       205.06        32.49       260.43 o
  -8   18    7       875.57        37.45      1171.28 o
  -7   18    7      1337.36        21.34      1495.62 o
  -6   18    7       100.60        24.90         9.78 o
  -5   18    7       354.57        17.39       378.57 o
  -4   18    7      2362.93        14.36      1901.28 o
  -3   18    7       426.01        12.53       630.45 o
  -2   18    7      1375.67        25.40      1958.33 o
  -1   18    7      1276.63        18.66      1071.44 o
   0   18    7     11378.49         3.61      9813.71 o
   1   18    7        55.65        31.25        91.17 o
   2   18    7       727.92        15.92      1130.48 o
   3   18    7        94.28        30.14        70.05 o
   4   18    7      2905.21        53.58      2807.23 o
   5   18    7       120.78        51.41         9.33 o
   6   18    7       443.10        24.01       358.26 o
   7   18    7       240.25        41.09        18.95 o
   8   18    7       443.52        31.36       372.05 o
 -10   19    7      1534.29        41.47      1217.82 o
  -9   19    7       207.07        83.72       189.91 o
  -8   19    7      1168.96        47.89      1525.53 o
  -7   19    7        95.84        53.14       211.72 o
  -6   19    7      9751.56         9.36      9167.14 o
  -5   19    7       995.40         9.24      1040.18 o
  -4   19    7     26487.56         8.58     23052.67 o
  -3   19    7       121.22        26.42         2.01 o
  -2   19    7      2488.01        14.82      2150.13 o
  -1   19    7        30.14        42.25         7.00 o
   0   19    7     10213.12         4.04      8308.60 o
   1   19    7       108.99         8.88       119.75 o
   2   19    7       335.26        17.47       251.20 o
   3   19    7       177.69        21.25         0.02 o
   4   19    7       191.82        20.79       202.03 o
   5   19    7         2.99      1320.60        76.22 o
   6   19    7      5269.31        37.21      4801.05 o
   7   19    7       157.50        22.18         0.01 o
   8   19    7       913.25        38.32       808.14 o
 -10   20    7       352.31        28.52        70.86 o
  -9   20    7       -95.45       269.29         4.79 o
  -8   20    7      3364.00        16.81      3102.61 o
  -7   20    7       196.28        14.21       240.64 o
  -6   20    7      2034.91        27.35      1765.37 o
  -5   20    7        78.15        38.19        23.60 o
  -4   20    7     32245.38        10.69     26573.75 o
  -3   20    7        -8.82       267.00        13.36 o
  -2   20    7      3905.00         7.18      4409.43 o
  -1   20    7       345.22        12.89       380.44 o
   0   20    7      3159.56        16.40      2868.73 o
   1   20    7       200.79         9.99       270.62 o
   2   20    7        73.44        39.69        96.76 o
   3   20    7       -23.23       210.54        64.91 o
   4   20    7      7717.62         9.49      6008.56 o
   5   20    7       171.61        23.14         6.02 o
   6   20    7       -14.29       585.16       142.30 o
   7   20    7       283.59        20.79       304.04 o
   8   20    7      2062.07        66.59      1888.71 o
 -10   21    7       114.06      3364.00        93.48 o
  -9   21    7       133.17        42.51        18.74 o
  -8   21    7      6301.18        39.19      6200.22 o
  -7   21    7       844.48        16.00       959.58 o
  -6   21    7       125.44        19.54        11.34 o
  -5   21    7       165.38        19.62        17.71 o
  -4   21    7       109.41        21.90       204.09 o
  -3   21    7        79.03        19.89        31.67 o
  -2   21    7     11427.61         5.15     10635.53 o
  -1   21    7        24.40        42.90        74.55 o
   0   21    7      1496.92        19.98      1176.22 o
   1   21    7       322.92        11.09       410.08 o
   2   21    7      4912.61        12.67      5605.42 o
   3   21    7        67.90        40.07       104.97 o
   4   21    7       124.32        40.32        61.10 o
   5   21    7        38.07       122.99        41.86 o
   6   21    7       169.52        46.10       141.16 o
   7   21    7       223.20        26.21       155.21 o
   8   21    7       186.60        58.68        18.33 o
  -9   22    7        77.09       157.75        20.88 o
  -8   22    7       617.03        24.90       665.96 o
  -7   22    7       115.35        14.90         0.19 o
  -6   22    7       396.41        11.90       206.85 o
  -5   22    7        80.82        36.36       152.82 o
  -4   22    7       141.61        12.53        27.74 o
  -3   22    7       121.00        25.60       108.95 o
  -2   22    7         0.32      3451.56       136.62 o
  -1   22    7       846.23        15.76       903.79 o
   0   22    7     14134.83         4.37     12652.73 o
   1   22    7       473.93        27.46       546.49 o
   2   22    7       699.07        25.60       707.55 o
   3   22    7       431.81        35.76       343.84 o
   4   22    7      1043.29        34.69      1386.09 o
   5   22    7       201.92        25.91       137.19 o
   6   22    7       268.63        22.47       124.53 o
   7   22    7       192.38        36.48        46.33 o
  -9   23    7       261.47        18.40        77.06 o
  -8   23    7      1469.96        58.83      1140.21 o
  -7   23    7       216.38        55.20        41.24 o
  -6   23    7        91.97       195.16         1.88 o
  -5   23    7       112.36       166.41       171.18 o
  -4   23    7      6799.65        12.25      6188.86 o
  -3   23    7        73.27        22.28        87.98 o
  -2   23    7      8476.88         7.24      7150.68 o
  -1   23    7      1027.84        14.44       998.71 o
   0   23    7       524.41        14.14       557.79 o
   1   23    7        85.19        59.14        83.53 o
   2   23    7      3068.05        26.83      3826.41 o
   3   23    7       793.55        20.79       813.62 o
   4   23    7       130.87        15.68        28.76 o
   5   23    7       255.36        28.94        35.58 o
   6   23    7       136.42        59.14        61.10 o
   7   23    7       243.05        25.81        38.50 o
  -9   24    7         0.76     16607.48        24.31 o
  -8   24    7       259.53        49.42         0.11 o
  -7   24    7        66.26       225.60        38.20 o
  -6   24    7       658.44        23.52       869.42 o
  -5   24    7        67.90        28.20        10.08 o
  -4   24    7      1065.37        21.72      1534.94 o
  -3   24    7       116.21        21.81        10.70 o
  -2   24    7     14376.01         4.88     12159.85 o
  -1   24    7       146.89        20.43       119.22 o
   0   24    7        18.15        39.69         1.50 o
   1   24    7        55.20       114.06       137.19 o
   2   24    7      1147.85        28.41       823.25 o
   3   24    7       188.79        25.81       105.46 o
   4   24    7       150.55        29.27        17.71 o
   5   24    7       174.77        38.94       158.82 o
   6   24    7       162.31        32.95         2.83 o
   7   24    7       191.27        33.41         3.00 o
  -8   25    7       775.07        39.69       571.51 o
  -7   25    7       126.34        32.04        34.44 o
  -6   25    7       105.47        41.60        22.45 o
  -5   25    7       145.44        19.27        25.75 o
  -4   25    7       186.87         8.24       257.34 o
  -3   25    7        23.72        96.24        27.74 o
  -2   25    7      9557.02         8.47      8956.52 o
  -1   25    7       687.49        15.76       919.77 o
   0   25    7        63.84        26.42        87.53 o
   1   25    7       124.77        14.36        60.35 o
   2   25    7       553.66        17.22       475.84 o
   3   25    7        76.04        80.64        59.97 o
   4   25    7        73.62        47.47         2.92 o
   5   25    7       241.80        29.70       221.63 o
   6   25    7      2226.90        92.93      2306.78 o
  -8   26    7      -203.92        42.38        26.24 o
  -7   26    7       402.00        33.76       306.56 o
  -6   26    7       191.82        18.66       298.19 o
  -5   26    7       164.35        45.16       361.91 o
  -4   26    7       293.44        17.98       365.58 o
  -3   26    7        25.30       111.72       101.07 o
  -2   26    7       225.00        19.89       397.52 o
  -1   26    7       155.25        29.59       254.26 o
   0   26    7      5593.54        14.59      5261.53 o
   1   26    7       118.37        18.15       201.35 o
   2   26    7       159.26        31.70         0.63 o
   3   26    7       391.25        26.63       371.12 o
   4   26    7        90.63        53.73        68.05 o
   5   26    7       107.12        30.69        35.29 o
   6   26    7       231.34        39.82        54.87 o
  -7   27    7       255.36        56.40         0.05 o
  -6   27    7         6.76      1416.77         1.62 o
  -5   27    7        -2.99      1871.43        14.81 o
  -4   27    7      2259.10        59.44      2318.34 o
  -3   27    7        43.43        76.04        31.94 o
  -2   27    7      1398.76        27.04      1386.09 o
  -1   27    7       147.87        47.61        59.97 o
   0   27    7       135.49        29.48         7.78 o
   1   27    7       318.62        56.10       511.10 o
   2   27    7      3779.79        40.83      3418.37 o
   3   27    7        93.32        37.95        75.80 o
   4   27    7       213.16        38.19         1.56 o
   5   27    7       120.78        42.90       115.58 o
   6   27    7       449.44        59.14       432.79 o
  -7   28    7        75.34        57.15         0.01 o
  -6   28    7      2265.76        82.45      2269.96 o
  -5   28    7       102.21       450.71       142.88 o
  -4   28    7      2774.13        28.20      2066.20 o
  -3   28    7        57.76        31.47         8.75 o
  -2   28    7      4711.45        31.14      4191.79 o
  -1   28    7       219.93        33.29       321.90 o
   0   28    7      2896.59        72.42      3075.87 o
   1   28    7        23.62       145.93        27.49 o
   2   28    7       198.81        13.62       286.68 o
   3   28    7        88.17        57.46        78.76 o
   4   28    7       261.15        12.89        14.08 o
   5   28    7       133.17        12.39        12.16 o
  -6   29    7      1029.77        27.88       812.24 o
  -5   29    7        87.80        78.85        54.52 o
  -4   29    7       412.09       155.25       781.02 o
  -3   29    7        55.80        17.98         3.17 o
  -2   29    7        99.20        25.70       256.57 o
  -1   29    7        71.91        82.99        26.00 o
   0   29    7       244.92        21.07       168.05 o
   1   29    7       127.01        25.30        56.67 o
   2   29    7        49.98       123.65        91.17 o
   3   29    7       346.70        37.95       236.18 o
   4   29    7       194.04        41.99       294.88 o
  -6   30    7       975.94        67.40      1106.35 o
  -5   30    7       170.30        27.25       116.61 o
  -4   30    7       796.93        49.28      1176.22 o
  -3   30    7       262.76        25.60       303.20 o
  -2   30    7      1485.33        53.29      1727.18 o
  -1   30    7        96.83        52.71       120.28 o
   0   30    7         7.62      3212.62        17.11 o
   1   30    7       151.78        20.52         0.49 o
   2   30    7       222.61        51.41       370.19 o
   3   30    7       163.07        28.62        98.66 o
   4   30    7       898.80        35.64       992.64 o
  -5   31    7       202.21        45.56       267.47 o
  -4   31    7       201.07        77.62        41.86 o
  -3   31    7      -165.64        55.65         2.44 o
  -2   31    7       127.46       122.54        32.22 o
  -1   31    7        80.82       278.89       108.45 o
   0   31    7        89.68       399.60         8.61 o
   1   31    7       123.21        73.62       224.50 o
   2   31    7       317.91        20.88       182.69 o
   3   31    7        42.38       562.16        55.59 o
  -4   32    7       266.34        49.98        11.99 o
  -3   32    7       292.75        60.53        61.47 o
  -2   32    7       252.81        25.50       270.62 o
  -1   32    7        73.10        37.09       113.52 o
   0   32    7        63.68        46.10        29.28 o
   1   32    7       -86.86        81.90        21.10 o
   2   32    7        73.96        55.20       120.80 o
  -3   33    7       394.82        34.34         0.00 o
  -2   33    7      1060.80        30.69       851.08 o
  -1   33    7       110.04        98.60        29.02 o
   0   33    7       154.26        32.83        23.37 o
   1   33    7       105.27        44.76       102.52 o
 -12    0    8       153.76        48.16       219.49 o
 -10    0    8       212.87        89.68       342.06 o
  -8    0    8      3026.10        44.62      2802.14 o
  -6    0    8      3105.83        10.24      2433.22 o
  -4    0    8     32847.94         5.20     32597.37 o
  -2    0    8     38447.37         4.33     32867.14 o
   0    0    8     26156.59        10.69     17338.76 o
   2    0    8     12932.24         4.04      8757.34 o
   4    0    8     50458.64         4.93     49427.60 o
   6    0    8      8753.47        28.73      8256.07 o
   8    0    8      5489.33        58.06      5786.93 o
  10    0    8      1150.57       109.41      1156.51 o
 -12    1    8       129.05        46.10       128.86 o
 -11    1    8       140.42        34.93        20.66 o
 -10    1    8       273.90        23.43       285.86 o
  -9    1    8       142.56        29.38       103.50 o
  -8    1    8       114.92        35.88       108.45 o
  -7    1    8       227.41        11.76         3.17 o
  -6    1    8        97.81        13.32       180.75 o
  -5    1    8       630.01         8.47       506.76 o
  -4    1    8     17939.92         4.84     15015.44 o
  -3    1    8       169.00         5.38       240.64 o
  -2    1    8     72167.45         4.88     69913.51 o
  -1    1    8        95.65        12.82       187.27 o
   0    1    8      2696.72         3.69      1079.32 o
   1    1    8       335.99        12.11       346.52 o
   2    1    8      2369.74        14.59      2237.99 o
   3    1    8       644.65         8.01       579.59 o
   4    1    8      2078.45        10.89      1986.10 o
   5    1    8       209.96        28.30       298.19 o
   6    1    8     14134.83         7.90     12755.75 o
   7    1    8       186.32        19.27       183.34 o
   8    1    8       135.02        16.81        29.28 o
   9    1    8       144.48        35.40         2.08 o
  10    1    8      6253.65        28.20      5299.98 o
 -12    2    8       117.72        54.02        11.83 o
 -11    2    8       180.63        21.90       117.13 o
 -10    2    8        51.27        78.85        51.02 o
  -9    2    8       113.42        53.29       131.61 o
  -8    2    8       231.95        17.64       281.81 o
  -7    2    8       133.17        23.43       116.61 o
  -6    2    8      2783.62        14.82      2461.77 o
  -5    2    8        94.28        12.74         5.78 o
  -4    2    8        25.00        42.77       146.35 o
  -3    2    8       631.01        12.46       642.59 o
  -2    2    8       106.30        13.18         7.26 o
  -1    2    8        28.20        16.73         1.88 o
   0    2    8     19019.17         2.99     18727.26 o
   1    2    8        34.22        50.41       124.53 o
   2    2    8       548.03         9.30       646.25 o
   3    2    8       108.78        21.53        94.88 o
   4    2    8      1738.06        10.63      1436.69 o
   5    2    8      2957.18        24.80      2696.22 o
   6    2    8       189.34        26.01       329.72 o
   7    2    8       302.41        24.11       365.58 o
   8    2    8       129.73        15.92       340.28 o
   9    2    8       176.09        13.69         0.71 o
  10    2    8       118.81       227.41        25.03 o
 -12    3    8       738.21        37.58       755.69 o
 -11    3    8        51.98        53.73         2.01 o
 -10    3    8      2192.11        42.38      2397.76 o
  -9    3    8        86.30        41.73        17.71 o
  -8    3    8      5129.42        16.97      3722.98 o
  -7    3    8        60.22        35.76         9.33 o
  -6    3    8      3913.75         8.47      4901.56 o
  -5    3    8        69.22        12.25        10.70 o
  -4    3    8      4387.74         4.67      4626.03 o
  -3    3    8       165.64         8.64       190.58 o
  -2    3    8     11272.07         2.19      9652.37 o
  -1    3    8        10.37        33.87        29.02 o
   0    3    8     13192.82         2.86     14224.53 o
   1    3    8       239.01        10.50       148.68 o
   2    3    8      3787.17         3.72      4361.65 o
   3    3    8      2680.13         7.95      2488.10 o
   4    3    8      9019.30         4.45      9403.53 o
   5    3    8       102.62        27.88       129.41 o
   6    3    8      3961.44        12.32      4492.87 o
   7    3    8       251.54        19.18       180.75 o
   8    3    8      1766.52        35.76      1699.30 o
   9    3    8       280.90        23.62       159.43 o
  10    3    8      8361.27        85.75      6549.68 o
 -12    4    8       132.25        54.02       167.42 o
 -11    4    8       188.24        25.91        81.78 o
 -10    4    8       139.95        16.32        78.33 o
  -9    4    8      1160.08        19.45       902.35 o
  -8    4    8       146.89        44.36       448.95 o
  -7    4    8       107.74        32.83        20.66 o
  -6    4    8      2413.76         9.12      1836.81 o
  -5    4    8       375.58         9.42       454.06 o
  -4    4    8      1154.64        10.50      1759.31 o
  -3    4    8       509.86         9.80       494.92 o
  -2    4    8        71.23        33.41        24.07 o
  -1    4    8      1090.98         4.88      1084.07 o
   0    4    8     29967.07         4.04     26691.49 o
   1    4    8        31.47        19.45         0.84 o
   2    4    8       434.72         8.12       536.42 o
   3    4    8       987.84        12.60       657.30 o
   4    4    8     19731.82         4.16     17740.08 o
   5    4    8      3984.13         8.41      3731.79 o
   6    4    8      3078.03        18.66      3298.51 o
   7    4    8        94.87        38.44        44.38 o
   8    4    8      7371.94        11.02      6892.73 o
   9    4    8         2.37      2383.39        31.13 o
  10    4    8       209.09        43.16       443.87 o
 -12    5    8       131.79        21.62         1.75 o
 -11    5    8       243.36        22.37       211.72 o
 -10    5    8       782.32        14.59       675.93 o
  -9    5    8       100.20        41.99        47.31 o
  -8    5    8       418.61        22.85       361.00 o
  -7    5    8       428.90        25.00       443.87 o
  -6    5    8      7956.64         7.13      6109.65 o
  -5    5    8       155.75        12.74       106.45 o
  -4    5    8       152.77         6.45       333.22 o
  -3    5    8       120.34        17.31       105.46 o
  -2    5    8      9767.37         3.13      8422.99 o
  -1    5    8        69.56        16.08        15.94 o
   0    5    8      1606.41         4.00      1527.41 o
   1    5    8       194.88        11.09        92.55 o
   2    5    8      9984.01         3.35     13594.86 o
   3    5    8       361.76        19.71       467.49 o
   4    5    8      2901.98        18.49      2452.24 o
   5    5    8        96.24        13.40        52.06 o
   6    5    8     25376.49         3.57     20733.29 o
   7    5    8       177.42        42.38       202.72 o
   8    5    8       762.31        16.65      1299.73 o
   9    5    8       130.87        17.72        95.35 o
  10    5    8        55.65        49.14        40.31 o
 -12    6    8       119.03        42.77        51.71 o
 -11    6    8       146.65        21.25        80.05 o
 -10    6    8       201.07        23.23       155.81 o
  -9    6    8      1082.41        16.81       880.81 o
  -8    6    8       759.00        16.97       782.36 o
  -7    6    8       997.30        14.21       751.73 o
  -6    6    8      3421.08        10.05      3589.20 o
  -5    6    8      1827.56        22.85      1667.73 o
  -4    6    8      3799.49         2.53      3463.52 o
  -3    6    8       425.18        10.69       482.16 o
  -2    6    8      7899.65         7.95      5272.01 o
  -1    6    8       883.87        12.11       786.41 o
   0    6    8     18206.10         2.92     17142.96 o
   1    6    8        67.40        11.63         5.78 o
   2    6    8        26.63        41.34       271.41 o
   3    6    8      2440.36        22.75      2005.44 o
   4    6    8      6134.02         5.38      5455.18 o
   5    6    8       115.78        13.10        75.38 o
   6    6    8      2903.05        19.71      2504.92 o
   7    6    8       463.97        24.40       342.95 o
   8    6    8      1632.97        29.70      1407.66 o
   9    6    8        73.79        55.35        80.91 o
  10    6    8       270.60        50.41       289.95 o
 -12    7    8        81.72        16.48       248.16 o
 -11    7    8       733.87        24.50       677.18 o
 -10    7    8       974.69        27.25       965.55 o
  -9    7    8       205.06        28.09        98.18 o
  -8    7    8       498.63        16.24       348.32 o
  -7    7    8       154.01        21.53        29.81 o
  -6    7    8      3628.86        13.32      3997.89 o
  -5    7    8        72.93        40.32        34.16 o
  -4    7    8      8049.68         1.85      6956.77 o
  -3    7    8      2149.25        12.11      2346.22 o
  -2    7    8       872.61         9.12       555.52 o
  -1    7    8       535.92        10.24       468.53 o
   0    7    8       155.75         3.92        12.33 o
   1    7    8       122.32        11.83       229.58 o
   2    7    8        77.62        22.85        13.01 o
   3    7    8        51.12        24.01        91.17 o
   4    7    8      1572.92        13.18      1761.33 o
   5    7    8        14.59       151.54        78.76 o
   6    7    8      4028.44        10.43      4515.46 o
   7    7    8       484.44        17.31       518.74 o
   8    7    8      2080.27        38.19      2468.94 o
   9    7    8       120.12        48.72         3.98 o
  10    7    8       519.84        33.29       490.65 o
 -12    8    8         8.07       428.08        48.31 o
 -11    8    8       142.32        16.32        53.10 o
 -10    8    8       180.10        29.81        91.17 o
  -9    8    8       106.92        31.70       117.65 o
  -8    8    8      3803.19        33.87      2817.44 o
  -7    8    8      1504.66        16.81      1219.50 o
  -6    8    8      4261.48         8.12      3426.82 o
  -5    8    8       672.88         8.58       753.05 o
  -4    8    8      1528.81         7.40       855.30 o
  -3    8    8       133.40        23.81       105.96 o
  -2    8    8      2743.66         7.29      2371.92 o
  -1    8    8       225.30         8.76       442.86 o
   0    8    8      2689.46         1.99      2132.32 o
   1    8    8       118.37        10.11       213.12 o
   2    8    8      6162.25         4.00      5384.36 o
   3    8    8       176.09        11.90       149.86 o
   4    8    8      2616.32        32.95      2731.30 o
   5    8    8       428.08        19.54       343.84 o
   6    8    8      3695.42        15.13      3934.28 o
   7    8    8       384.16        17.31       420.87 o
   8    8    8      5959.84        36.72      5949.05 o
   9    8    8       349.32        33.18        14.99 o
 -12    9    8      2573.53        66.26      1865.79 o
 -11    9    8        38.94        76.21        53.46 o
 -10    9    8       117.51        28.84       103.99 o
  -9    9    8        90.25        29.48        17.11 o
  -8    9    8       879.72        12.60       906.69 o
  -7    9    8       575.04        11.36       611.27 o
  -6    9    8        92.16        21.81        28.00 o
  -5    9    8      2745.76        12.53      2163.53 o
  -4    9    8     16129.00         3.42     12636.51 o
  -3    9    8       130.87        12.67       203.40 o
  -2    9    8       296.18        15.52       327.97 o
  -1    9    8      1343.22        18.40      1282.45 o
   0    9    8      2916.00         1.82      2397.76 o
   1    9    8      1374.93        15.05      1132.10 o
   2    9    8      8535.91         4.45      7697.67 o
   3    9    8        42.77        56.10         0.08 o
   4    9    8      1630.54        11.76      1655.96 o
   5    9    8       192.38        18.06       268.25 o
   6    9    8      7264.15        10.56      6984.89 o
   7    9    8      1269.50        30.69       988.10 o
   8    9    8      2952.84        48.72      3592.08 o
   9    9    8        55.50       111.30        11.50 o
 -11   10    8       212.28        17.81        77.06 o
 -10   10    8      1977.58        31.36      2292.94 o
  -9   10    8       176.09        24.01       100.58 o
  -8   10    8       141.85        32.60        91.63 o
  -7   10    8        87.42        18.58        26.00 o
  -6   10    8     17638.50         4.54     16174.56 o
  -5   10    8      2172.49        12.89      2094.73 o
  -4   10    8        96.04        12.39        71.26 o
  -3   10    8       119.90        39.31        92.55 o
  -2   10    8      8582.17         2.76      7592.53 o
  -1   10    8       294.47         9.42       417.91 o
   0   10    8     16106.15         4.75     16488.06 o
   1   10    8        71.74        19.18        27.24 o
   2   10    8       190.44         9.67        30.07 o
   3   10    8        70.56         7.84         6.14 o
   4   10    8      2670.82        11.90      2560.60 o
   5   10    8        62.41        26.52        11.18 o
   6   10    8      1419.78        26.42      1595.84 o
   7   10    8       330.88        26.11       295.71 o
   8   10    8        36.84       257.28         0.63 o
   9   10    8       187.96        78.15         1.75 o
 -11   11    8       134.33        68.56        29.54 o
 -10   11    8      1374.93        33.52      1135.34 o
  -9   11    8       137.83        32.38        37.02 o
  -8   11    8       829.44        13.76       504.60 o
  -7   11    8       211.41        26.63        48.65 o
  -6   11    8      5345.07        12.60      5226.70 o
  -5   11    8        17.98       116.86         0.97 o
  -4   11    8       676.00         9.73       352.82 o
  -3   11    8       124.10        26.73        17.11 o
  -2   11    8      3390.73         4.62      3287.47 o
  -1   11    8       322.20        18.84       470.61 o
   0   11    8     28876.20         5.66     26644.36 o
   1   11    8       875.57        11.97       844.08 o
   2   11    8      3355.88         9.12      3009.54 o
   3   11    8        95.45        18.92        91.17 o
   4   11    8      1461.53        18.40      1301.46 o
   5   11    8        61.78        67.08         0.26 o
   6   11    8      2938.72        48.86      2769.14 o
   7   11    8       321.84        37.70       164.33 o
   8   11    8       211.70        37.09       234.71 o
   9   11    8       239.94        17.56        70.86 o
 -11   12    8       250.27        14.67        56.67 o
 -10   12    8       254.08        26.01       141.73 o
  -9   12    8       146.89        38.44       370.19 o
  -8   12    8       162.05        21.07        57.76 o
  -7   12    8       287.30        15.52       206.16 o
  -6   12    8      4891.60         6.66      3673.25 o
  -5   12    8       494.62         8.94       504.60 o
  -4   12    8     11457.56         3.31     10869.96 o
  -3   12    8       452.41        22.09       549.87 o
  -2   12    8       861.42        13.76       893.70 o
  -1   12    8      1845.56        30.80      1867.87 o
   0   12    8       506.25         8.01       855.30 o
   1   12    8        29.16        16.48        15.37 o
   2   12    8      1568.16        18.40      1836.81 o
   3   12    8       102.01        18.75       151.04 o
   4   12    8       111.94        12.74        88.88 o
   5   12    8        51.70        29.38        96.76 o
   6   12    8      9455.62        10.18      9562.79 o
   7   12    8       -94.67        61.62        16.52 o
   8   12    8      3628.86        75.17      4182.45 o
   9   12    8       183.60        22.28        12.67 o
 -11   13    8       105.88        26.11        22.22 o
 -10   13    8       426.84        30.03       656.07 o
  -9   13    8       285.95        22.66       426.81 o
  -8   13    8       745.29        18.32       547.62 o
  -7   13    8       -11.09       385.34         3.34 o
  -6   13    8      1102.24        17.64      1044.84 o
  -5   13    8       769.51         9.92       798.59 o
  -4   13    8     14935.28         3.96     16593.22 o
  -3   13    8      2083.92        26.42      1865.79 o
  -2   13    8     12323.22         4.88     11454.33 o
  -1   13    8      1013.15         8.35      1187.80 o
   0   13    8      8604.42         3.03      7756.87 o
   1   13    8        39.69         7.84         1.22 o
   2   13    8         2.10       529.00         0.19 o
   3   13    8        87.80        13.40         0.39 o
   4   13    8      9704.22         4.58      8707.89 o
   5   13    8       985.96        21.81       687.23 o
   6   13    8       145.20        24.11        88.88 o
   7   13    8       609.60        24.01       517.64 o
   8   13    8       128.82        45.83        62.61 o
   9   13    8       200.79        75.34       111.98 o
 -11   14    8       160.53        14.44        23.37 o
 -10   14    8       612.07        19.89       512.19 o
  -9   14    8        92.54        28.09        97.23 o
  -8   14    8       763.42        15.84       328.85 o
  -7   14    8       953.57        16.89       856.70 o
  -6   14    8      2965.89        37.21      2817.44 o
  -5   14    8       127.92        17.22        80.48 o
  -4   14    8     27426.67         3.46     23611.06 o
  -3   14    8        88.17         8.24        72.08 o
  -2   14    8       128.82        11.56       321.90 o
  -1   14    8       260.50         8.01       337.63 o
   0   14    8       565.49        11.76       353.72 o
   1   14    8       129.50         8.07       169.30 o
   2   14    8      7382.25         5.57      5743.10 o
   3   14    8       509.40        11.42       580.74 o
   4   14    8        35.40        51.84         7.65 o
   5   14    8      1301.77        34.57      1217.82 o
   6   14    8        68.89        52.42       270.62 o
   7   14    8        46.51        42.25         2.30 o
   8   14    8       225.90        53.44       126.15 o
   9   14    8        57.91       245.86       129.41 o
 -11   15    8       109.83        58.37        18.12 o
 -10   15    8       283.59        32.38         5.22 o
  -9   15    8       358.34        24.21       537.53 o
  -8   15    8       109.41        35.64        78.33 o
  -7   15    8       720.39        18.66       778.33 o
  -6   15    8       785.12        17.89      1107.95 o
  -5   15    8       273.57        13.10       242.14 o
  -4   15    8      9864.46         4.24      7846.09 o
  -3   15    8         7.18        36.24         2.22 o
  -2   15    8      5021.14         2.07      4764.46 o
  -1   15    8      2323.24        12.18      2560.60 o
   0   15    8      4066.61         3.84      3164.54 o
   1   15    8        60.06        14.44         7.65 o
   2   15    8      4397.02         9.67      3952.40 o
   3   15    8       421.07        16.56       772.97 o
   4   15    8      1102.90        27.56      1018.57 o
   5   15    8       159.26        33.29        12.33 o
   6   15    8       735.49        20.52       566.92 o
   7   15    8       120.34        54.32       107.45 o
   8   15    8        98.80        47.75        59.23 o
   9   15    8       -18.75       628.00        13.54 o
 -10   16    8        17.89       191.82        23.14 o
  -9   16    8        96.43        30.69        82.65 o
  -8   16    8      1606.41        28.62      1098.37 o
  -7   16    8        31.14       216.97       174.97 o
  -6   16    8      4166.70         8.58      3925.23 o
  -5   16    8        11.16       157.75         1.17 o
  -4   16    8      5995.40         5.43      5285.99 o
  -3   16    8      2286.75         8.12      2072.77 o
  -2   16    8     17158.38         2.86     16058.54 o
  -1   16    8       313.64         8.53       173.70 o
   0   16    8       165.38        14.44       179.46 o
   1   16    8       417.79        10.24       470.61 o
   2   16    8      3729.54         8.41      4358.47 o
   3   16    8       108.58        20.16         3.25 o
   4   16    8      3933.80        16.97      3693.69 o
   5   16    8       395.21        16.00       218.07 o
   6   16    8        98.21        81.18        16.33 o
   7   16    8       101.61        70.56        65.30 o
   8   16    8       612.56        17.39       696.09 o
 -10   17    8        43.56        69.06        13.36 o
  -9   17    8       286.29        18.06        73.72 o
  -8   17    8      6105.86        20.34      5233.66 o
  -7   17    8       595.36        18.06       846.88 o
  -6   17    8      4387.74         7.62      3667.42 o
  -5   17    8        92.93        19.18        11.34 o
  -4   17    8       363.28        17.31       457.14 o
  -3   17    8      1029.77        12.53       893.70 o
  -2   17    8      1331.52        10.76      1731.18 o
  -1   17    8        93.32        16.97        53.81 o
   0   17    8      6360.06         4.20      6204.01 o
   1   17    8       857.90         8.94      1024.72 o
   2   17    8       -11.90       344.10         7.26 o
   3   17    8      1225.00        24.50      1191.11 o
   4   17    8      1361.61        33.41      1595.84 o
   5   17    8       325.80        13.99       301.53 o
   6   17    8      1374.93        55.80      1550.05 o
   7   17    8       214.04        40.32        15.37 o
   8   17    8       286.62        48.44       257.34 o
 -10   18    8       133.63        68.06       204.09 o
  -9   18    8        75.69        64.32         2.67 o
  -8   18    8      4700.47         9.86      4336.27 o
  -7   18    8       178.22        13.91       126.15 o
  -6   18    8      5178.24         7.24      5352.64 o
  -5   18    8       369.02        26.63       454.06 o
  -4   18    8      9739.72         5.38      9380.22 o
  -3   18    8        77.44        28.84        20.66 o
  -2   18    8      6143.42         5.48      6737.86 o
  -1   18    8      2555.30        14.98      2894.55 o
   0   18    8       986.59        13.84      1099.96 o
   1   18    8       538.70        14.06       569.21 o
   2   18    8       612.07        14.98       604.16 o
   3   18    8        92.74        15.05        19.16 o
   4   18    8      4430.23        16.73      3469.18 o
   5   18    8       408.44        30.91       327.97 o
   6   18    8        25.40       194.88        31.40 o
   7   18    8       402.80        45.43       311.63 o
   8   18    8        41.34       142.32        49.66 o
 -10   19    8       468.72        43.69       523.13 o
  -9   19    8        50.27        32.83         8.89 o
  -8   19    8      2183.69        51.84      2183.71 o
  -7   19    8       127.46        22.85        49.32 o
  -6   19    8        41.60       135.49        44.70 o
  -5   19    8       197.12        11.29         0.49 o
  -4   19    8      1931.60        23.04      1847.14 o
  -3   19    8       245.86        14.36       267.47 o
  -2   19    8     12210.25         6.15     11142.45 o
  -1   19    8       206.78        16.56       304.04 o
   0   19    8       588.55        10.63       618.43 o
   1   19    8       426.01        12.39       394.65 o
   2   19    8        58.37        15.21        30.87 o
   3   19    8       155.75        20.98       141.73 o
   4   19    8        44.22       145.93       153.41 o
   5   19    8        20.16       218.15        12.50 o
   6   19    8       255.36        38.19       237.67 o
   7   19    8       127.69        45.83       110.46 o
   8   19    8       153.26        29.05       169.92 o
 -10   20    8         9.67      5505.64         4.79 o
  -9   20    8       953.57        76.39       912.49 o
  -8   20    8       685.92        36.60      1004.80 o
  -7   20    8       159.01        11.49        28.25 o
  -6   20    8      1735.56        36.00      1994.68 o
  -5   20    8       139.95        20.98       108.95 o
  -4   20    8      6138.72         8.47      5805.24 o
  -3   20    8       149.08        18.23       229.58 o
  -2   20    8        52.42        29.27       160.04 o
  -1   20    8      1785.06        27.77      2057.47 o
   0   20    8       115.78        17.06       138.88 o
   1   20    8       531.76        11.83       584.23 o
   2   20    8      3933.80        15.29      3469.18 o
   3   20    8       324.72        25.60       255.03 o
   4   20    8      3144.97        16.00      2980.58 o
   5   20    8       274.56        31.47       215.94 o
   6   20    8      1322.05        22.75      1035.53 o
   7   20    8       382.20        27.04       271.41 o
  -9   21    8       173.98       227.41       282.62 o
  -8   21    8      3627.65        76.74      3955.42 o
  -7   21    8       104.45        43.96        23.14 o
  -6   21    8      1259.54        26.83      1661.84 o
  -5   21    8       157.25        18.40        62.99 o
  -4   21    8      6184.25        17.22      6310.54 o
  -3   21    8       158.76        12.46       187.27 o
  -2   21    8       634.03        18.84      1046.39 o
  -1   21    8      1636.20        13.03      1420.32 o
   0   21    8      1919.32        15.21      1779.54 o
   1   21    8        20.79        71.40         8.75 o
   2   21    8       158.00        31.70        72.08 o
   3   21    8       307.30        10.89       331.47 o
   4   21    8       -35.05       176.36       191.91 o
   5   21    8       251.54        40.96       194.58 o
   6   21    8      1701.56        37.58      1324.12 o
   7   21    8       103.23        22.18       105.96 o
  -9   22    8       137.59        42.25        35.29 o
  -8   22    8      1522.56        55.65      1683.48 o
  -7   22    8       114.49        47.06        38.50 o
  -6   22    8       176.89        40.32        70.45 o
  -5   22    8       104.04        23.62       210.32 o
  -4   22    8       371.72        13.84       284.24 o
  -3   22    8      1453.90        21.90      1773.46 o
  -2   22    8      3674.78        17.89      3491.89 o
  -1   22    8       963.48        19.18       730.77 o
   0   22    8      9287.18         5.76      8414.17 o
   1   22    8       311.52        17.81       493.85 o
   2   22    8       185.50        22.18       184.00 o
   3   22    8       556.02        15.37       693.55 o
   4   22    8       190.44        36.12       316.75 o
   5   22    8       738.21        37.58       766.30 o
   6   22    8       442.68        26.42       525.33 o
   7   22    8        61.62       118.37         0.88 o
  -9   23    8       143.52        22.85        41.24 o
  -8   23    8        67.40        81.90         0.49 o
  -7   23    8        38.07       104.45         3.43 o
  -6   23    8       214.04        29.27        81.78 o
  -5   23    8        40.32        62.25        41.24 o
  -4   23    8      1884.43        40.45      1913.88 o
  -3   23    8       570.25        13.18       819.11 o
  -2   23    8        54.46        70.56        68.05 o
  -1   23    8       109.62        26.42        99.62 o
   0   23    8      3490.45        28.62      3331.75 o
   1   23    8      1548.42        24.90      1153.24 o
   2   23    8       107.54        37.21        11.99 o
   3   23    8       196.00        15.76         1.95 o
   4   23    8       100.20        72.76        31.13 o
   5   23    8       280.23        31.25       173.07 o
   6   23    8       234.09        24.60        35.29 o
   7   23    8       -11.36      1316.96         5.22 o
  -8   24    8      3309.70       104.45      3682.00 o
  -7   24    8       213.16        39.06        59.97 o
  -6   24    8        43.03        53.73         2.37 o
  -5   24    8       135.26        16.48        48.31 o
  -4   24    8        77.44        19.71        42.79 o
  -3   24    8       163.58        25.50        28.51 o
  -2   24    8      8576.61         7.51      7588.34 o
  -1   24    8       205.06        15.44       261.21 o
   0   24    8      1745.57        28.30      1849.20 o
   1   24    8       181.17        23.43        96.29 o
   2   24    8        54.76        74.48       109.96 o
   3   24    8        83.54        55.65        33.32 o
   4   24    8       119.25        17.47       184.00 o
   5   24    8       120.12        28.62         7.65 o
   6   24    8        93.12        28.30        52.41 o
  -8   25    8      1500.79       100.20      1248.23 o
  -7   25    8       113.42        26.11        63.76 o
  -6   25    8        25.40       134.33        20.23 o
  -5   25    8        99.40        45.83        44.06 o
  -4   25    8      1153.96        43.96      1443.99 o
  -3   25    8       663.06        26.83       944.74 o
  -2   25    8      7067.76         6.00      6064.62 o
  -1   25    8       280.23        10.43       173.07 o
   0   25    8      3398.89        15.92      3586.31 o
   1   25    8       628.50        25.20       554.39 o
   2   25    8       318.27        38.19       212.42 o
   3   25    8       221.12        38.94       123.46 o
   4   25    8       137.36        23.23        19.16 o
   5   25    8       128.37        43.03       216.65 o
   6   25    8       160.02        45.83        76.22 o
  -7   26    8        46.51       213.16       175.61 o
  -6   26    8       190.16        18.40        67.26 o
  -5   26    8       108.37        72.08       125.61 o
  -4   26    8       -24.80       120.78        61.85 o
  -3   26    8        50.98        37.70        27.74 o
  -2   26    8       225.60        41.09       276.19 o
  -1   26    8       128.37        35.28         2.30 o
   0   26    8        41.99        82.81       154.01 o
   1   26    8       301.37         9.61       304.88 o
   2   26    8       545.69        74.65       569.21 o
   3   26    8       176.62        19.36       115.58 o
   4   26    8       294.81        21.16       288.31 o
   5   26    8       595.36        35.16       506.76 o
  -7   27    8       117.29        47.33       246.65 o
  -6   27    8       235.32        24.50       397.52 o
  -5   27    8       100.00        28.62       164.94 o
  -4   27    8      1903.58        36.00      2728.78 o
  -3   27    8        49.70        89.87        36.73 o
  -2   27    8       108.58        22.37         7.00 o
  -1   27    8       183.06        14.14        90.25 o
   0   27    8       505.80        24.11       703.72 o
   1   27    8       128.82        35.52       192.58 o
   2   27    8        70.06        70.06         1.50 o
   3   27    8       178.76        40.45         0.05 o
   4   27    8       103.23        73.44       112.49 o
   5   27    8       197.68        59.75         1.88 o
  -6   28    8       173.45        52.85         8.75 o
  -5   28    8        64.80        86.86       231.77 o
  -4   28    8       566.92        14.14       351.92 o
  -3   28    8       255.68        14.98       324.50 o
  -2   28    8       110.88        55.06        43.11 o
  -1   28    8       124.77        35.28         0.03 o
   0   28    8       339.30        45.70       285.05 o
   1   28    8       282.58        36.60       290.77 o
   2   28    8       289.68        38.69       156.41 o
   3   28    8       167.18        20.70        51.71 o
   4   28    8       298.94        22.00       251.20 o
  -6   29    8        35.52       171.87        42.79 o
  -5   29    8         1.80      3095.81        28.25 o
  -4   29    8       129.50        21.90       183.34 o
  -3   29    8       229.52        38.19        95.35 o
  -2   29    8       158.00        24.50       289.95 o
  -1   29    8       575.52        66.59       385.15 o
   0   29    8      4416.93        29.81      4157.61 o
   1   29    8       519.84        29.38       185.96 o
   2   29    8        69.39        59.14         8.19 o
   3   29    8       225.00        45.56         9.63 o
   4   29    8       243.67        32.15        67.26 o
  -5   30    8       103.02        82.08       166.80 o
  -4   30    8       415.34        60.37       325.37 o
  -3   30    8       180.63       257.92       259.66 o
  -2   30    8        99.40        79.03        38.20 o
  -1   30    8       187.42        36.00       136.06 o
   0   30    8      1470.72        22.94      1553.84 o
   1   30    8        59.60        31.02        15.94 o
   2   30    8       112.15        85.75       155.21 o
   3   30    8        33.52      1997.20         2.44 o
  -4   31    8       436.81        55.95       273.00 o
  -3   31    8        91.97        26.21        98.18 o
  -2   31    8       239.63        50.27       224.50 o
  -1   31    8        75.17       432.22        50.68 o
   0   31    8      6148.13        53.44      4871.30 o
   1   31    8       312.58        57.61       173.70 o
   2   31    8        47.89      1137.71         0.21 o
  -3   32    8       216.68        16.65        44.70 o
  -2   32    8      -126.79        39.31        14.62 o
  -1   32    8       375.58        29.27       273.80 o
   0   32    8       200.79        39.31       495.99 o
   1   32    8       217.86        28.62       351.92 o
 -11    0    9       379.08        27.14       110.46 o
  -9    0    9       249.96        38.94       179.46 o
  -7    0    9       260.18        15.60       127.23 o
  -5    0    9       276.22        13.47       143.45 o
  -3    0    9       457.96        11.56       336.74 o
  -1    0    9       965.97         6.86      1099.96 o
   1    0    9       392.04         8.82       219.49 o
   3    0    9       352.69        19.71         2.67 o
   5    0    9        59.75        30.47       181.40 o
   7    0    9       408.85        20.98       265.11 o
   9    0    9      1402.50        40.83      1576.68 o
 -12    1    9       336.36        33.18       248.92 o
 -11    1    9        45.43       130.64         0.05 o
 -10    1    9      2104.06        55.35      1828.58 o
  -9    1    9       214.33        18.92        63.37 o
  -8    1    9       617.03        16.32       629.24 o
  -7    1    9        46.10        61.47        72.08 o
  -6    1    9      2616.32         7.62      2170.25 o
  -5    1    9       281.23        10.05       450.99 o
  -4    1    9       988.47        11.90       909.59 o
  -3    1    9        34.34        17.22        30.33 o
  -2    1    9      2536.13         2.86      1824.47 o
  -1    1    9       520.75         6.92       543.12 o
   0    1    9      1083.73         9.61      1586.25 o
   1    1    9        51.55        22.56         2.01 o
   2    1    9      2478.05         7.51      2718.74 o
   3    1    9      7252.23         7.90      6053.38 o
   4    1    9     12115.40         7.18     11744.43 o
   5    1    9      2910.60         6.66      2433.22 o
   6    1    9        13.69       141.13        83.09 o
   7    1    9        19.62        89.87         3.08 o
   8    1    9        86.49        47.06        32.49 o
   9    1    9       181.44        28.73       111.48 o
 -12    2    9       478.73        23.91       616.04 o
 -11    2    9       143.28        55.06         0.52 o
 -10    2    9       890.43        17.89       653.61 o
  -9    2    9       124.99        25.10        77.91 o
  -8    2    9     16879.21         6.10     15532.61 o
  -7    2    9        60.37        81.90       100.10 o
  -6    2    9      3586.81        15.92      2524.22 o
  -5    2    9       799.76        12.53       687.23 o
  -4    2    9         2.92       358.72       130.51 o
  -3    2    9       203.06         7.18       154.01 o
  -2    2    9     28334.99         4.37     26503.22 o
  -1    2    9      2050.28         7.24      2154.59 o
   0    2    9      3006.33         2.82      2701.22 o
   1    2    9        68.72        26.32        99.14 o
   2    2    9      1608.81        26.73      1785.64 o
   3    2    9       384.16        23.62       440.84 o
   4    2    9     26546.18         4.54     22400.06 o
   5    2    9        58.52        53.88        16.13 o
   6    2    9       644.65        28.73       801.31 o
   7    2    9       640.09        20.98       565.77 o
   8    2    9       249.01        17.39       274.59 o
   9    2    9       112.36        17.98       202.03 o
 -12    3    9       110.25        48.16        10.54 o
 -11    3    9       441.00        12.89       572.66 o
 -10    3    9      4736.19        24.11      4049.76 o
  -9    3    9        78.15        45.70       132.72 o
  -8    3    9       258.89        20.43        86.18 o
  -7    3    9       293.44        11.02       305.72 o
  -6    3    9      1631.35        23.62      1222.86 o
  -5    3    9      1364.56        17.22      1032.43 o
  -4    3    9      5015.47         2.82      4590.11 o
  -3    3    9        10.63        40.07         5.11 o
  -2    3    9      7101.43         3.39      4210.50 o
  -1    3    9       415.34         7.02       605.34 o
   0    3    9       485.32        10.50        58.86 o
   1    3    9        24.50        38.56        53.81 o
   2    3    9       426.42        11.42       665.96 o
   3    3    9      1968.70        13.32      1563.34 o
   4    3    9     14689.44         3.84     13544.44 o
   5    3    9       170.82        26.11       214.53 o
   6    3    9      2964.80        16.32      2492.90 o
   7    3    9       476.11        23.33       527.54 o
   8    3    9      1808.80        33.29      1767.39 o
   9    3    9       166.93        73.62        17.71 o
 -12    4    9       108.99        86.49        47.31 o
 -11    4    9       125.89        25.60         8.61 o
 -10    4    9      1613.63        24.50      1422.14 o
  -9    4    9        38.56        88.74        54.52 o
  -8    4    9      2631.69        32.04      3345.64 o
  -7    4    9       207.36        19.18       133.27 o
  -6    4    9       684.87        16.00      1098.37 o
  -5    4    9       803.16         7.73       827.39 o
  -4    4    9      6857.50         2.66      5875.08 o
  -3    4    9        77.26        14.21       133.83 o
  -2    4    9     33478.02         5.48     31180.17 o
  -1    4    9      1296.00         3.76      1101.56 o
   0    4    9      7532.50         2.31      7392.68 o
   1    4    9        71.40        12.25        23.37 o
   2    4    9      9381.86         3.42      9139.53 o
   3    4    9      2128.90        18.40      1962.59 o
   4    4    9       472.63        38.81       898.02 o
   5    4    9       644.65        19.36       661.01 o
   6    4    9      1876.62        41.34      1806.02 o
   7    4    9       455.40        15.60       489.58 o
   8    4    9      1823.29        37.82      1851.27 o
   9    4    9       309.76       149.33       410.08 o
 -12    5    9       336.36        34.93       303.20 o
 -11    5    9        46.24       118.37       164.94 o
 -10    5    9       167.44        32.04        80.48 o
  -9    5    9       174.77        35.52       273.00 o
  -8    5    9       161.04        23.81        85.29 o
  -7    5    9       105.06        27.35         0.26 o
  -6    5    9     18090.25         3.88     15797.50 o
  -5    5    9       659.98         8.07       636.50 o
  -4    5    9      8123.42         2.25      8077.85 o
  -3    5    9        58.52        47.20        55.95 o
  -2    5    9       559.32        17.89        80.91 o
  -1    5    9        54.91        37.58        16.33 o
   0    5    9       719.31         9.00      1510.54 o
   1    5    9        80.28        16.97         6.50 o
   2    5    9     18862.28         4.28     16736.04 o
   3    5    9        53.44        38.56         5.78 o
   4    5    9      6305.95         5.90      6079.61 o
   5    5    9        65.77        22.47        51.02 o
   6    5    9       777.29        32.95       882.23 o
   7    5    9       513.93        17.06       571.51 o
   8    5    9        64.96        16.56         2.60 o
   9    5    9         7.90      1035.55        58.13 o
 -12    6    9       172.40        18.23         3.17 o
 -11    6    9        92.35        43.43        14.44 o
 -10    6    9       238.39        26.94       277.79 o
  -9    6    9       110.46        36.72         7.92 o
  -8    6    9      2216.53        64.96      2251.67 o
  -7    6    9       265.69        24.01       315.04 o
  -6    6    9        67.90        31.58        52.41 o
  -5    6    9        33.76        21.53         8.89 o
  -4    6    9      9795.06         4.45     11511.03 o
  -3    6    9        21.72        83.91         0.59 o
  -2    6    9      2417.69         5.62      1638.39 o
  -1    6    9       649.74        15.13       476.89 o
   0    6    9     15830.67         3.42     14087.18 o
   1    6    9        26.63        24.50         3.08 o
   2    6    9      8286.46         4.33      8493.77 o
   3    6    9      1550.00        20.34      1482.63 o
   4    6    9      2020.50        16.73      1909.68 o
   5    6    9       663.06        25.70       699.90 o
   6    6    9       415.75        30.03       710.12 o
   7    6    9       125.66        15.44        94.41 o
   8    6    9       175.03        58.52       178.81 o
   9    6    9       603.19        38.19       527.54 o
 -11    7    9       212.87        15.84       153.41 o
 -10    7    9     19883.82        13.91     15157.23 o
  -9    7    9       204.49        25.00       165.56 o
  -8    7    9      1383.10        48.44      2011.90 o
  -7    7    9       415.34        15.05       376.70 o
  -6    7    9      7647.50         5.06      8396.53 o
  -5    7    9      3431.62        12.89      3276.45 o
  -4    7    9      6811.20         4.54      6287.64 o
  -3    7    9       131.33        24.30         0.67 o
  -2    7    9      2078.45        17.14      1563.34 o
  -1    7    9       145.20        19.71       261.21 o
   0    7    9        59.75        13.99        45.35 o
   1    7    9       223.50        18.75       285.05 o
   2    7    9       121.00        15.92       276.19 o
   3    7    9        57.76        29.48         8.05 o
   4    7    9      3470.39        14.44      4052.82 o
   5    7    9       212.58        27.67       333.22 o
   6    7    9      1598.40        27.88      1366.46 o
   7    7    9        83.91        32.15        37.61 o
   8    7    9      2487.02        56.10      2210.77 o
   9    7    9       121.22        63.04       229.58 o
 -11    8    9        24.50       216.68        45.67 o
 -10    8    9       731.70        27.77       817.74 o
  -9    8    9       654.34        18.75       635.29 o
  -8    8    9       127.24        42.12         6.75 o
  -7    8    9       537.78        17.39       533.08 o
  -6    8    9       318.27        18.15       439.83 o
  -5    8    9       563.59        13.03       678.43 o
  -4    8    9       460.10        18.15       319.32 o
  -3    8    9       194.60        22.09       146.93 o
  -2    8    9      9004.11         7.45      8824.99 o
  -1    8    9        25.40        76.74         0.19 o
   0    8    9         6.76       150.06        36.15 o
   1    8    9        44.89        28.30         9.48 o
   2    8    9     45612.14         5.06     39226.26 o
   3    8    9       102.01        16.56       115.06 o
   4    8    9      1244.68        16.56      1135.34 o
   5    8    9       106.30        14.14        43.74 o
   6    8    9        50.84        67.08        19.16 o
   7    8    9         3.20      1959.83        23.14 o
   8    8    9       562.16        28.20       591.22 o
   9    8    9       158.26        61.31        17.11 o
 -11    9    9       252.17        64.32       523.13 o
 -10    9    9       314.35        38.69       434.80 o
  -9    9    9       466.56        21.90       364.66 o
  -8    9    9       817.39        15.76      1569.05 o
  -7    9    9        65.12        28.94        69.25 o
  -6    9    9      1496.92        18.06       880.81 o
  -5    9    9        27.77        36.00        45.03 o
  -4    9    9       155.50        33.76        81.78 o
  -3    9    9        32.95        64.48        93.48 o
  -2    9    9        64.32        49.98        57.39 o
  -1    9    9        54.76        41.34        27.24 o
   0    9    9      3228.51         2.22      2928.29 o
   1    9    9        49.28        24.21        18.95 o
   2    9    9      5149.50         3.24      4925.16 o
   3    9    9        56.70        25.10         1.75 o
   4    9    9       519.84        20.79       535.30 o
   5    9    9       102.62        15.29         1.17 o
   6    9    9        59.91        42.25        66.87 o
   7    9    9       261.47        25.10       206.16 o
   8    9    9       998.56        27.35      1095.18 o
   9    9    9       616.53        35.88       285.86 o
 -11   10    9       229.22        17.14       192.58 o
 -10   10    9       209.96        26.83        72.08 o
  -9   10    9        40.32       146.89       299.86 o
  -8   10    9       263.74        28.84       306.56 o
  -7   10    9       191.82        14.52       383.26 o
  -6   10    9       845.06        15.37       512.19 o
  -5   10    9       987.84        13.47       953.63 o
  -4   10    9      2710.24        23.72      2886.80 o
  -3   10    9       229.83        13.25       370.19 o
  -2   10    9      6076.20         4.45      5963.90 o
  -1   10    9       263.41        26.32       289.95 o
   0   10    9      1440.20         6.71      1298.00 o
   1   10    9        53.88        14.90        29.02 o
   2   10    9      8662.02         5.71      7029.18 o
   3   10    9        69.22        28.62        22.45 o
   4   10    9       131.10        30.80         0.36 o
   5   10    9        54.76        44.36        21.32 o
   6   10    9      1080.44        18.84       870.84 o
   7   10    9       159.52        32.15        38.20 o
   8   10    9       432.22        54.17       823.25 o
   9   10    9       215.21        38.19        53.81 o
 -11   11    9       316.48        63.84       298.19 o
 -10   11    9      1873.16        33.76      2145.67 o
  -9   11    9       648.72        35.05       673.43 o
  -8   11    9       151.04        27.25       165.56 o
  -7   11    9       105.27        12.89       150.45 o
  -6   11    9     30296.88        22.28     24521.39 o
  -5   11    9      4923.83         4.62      4226.12 o
  -4   11    9       335.99        16.81       199.99 o
  -3   11    9       753.50        10.50       834.33 o
  -2   11    9      2106.81        15.92      2388.35 o
  -1   11    9       966.59        15.44       866.59 o
   0   11    9       570.73         9.36       616.04 o
   1   11    9        57.46        10.11        11.83 o
   2   11    9      6026.42         5.24      5674.05 o
   3   11    9       351.94        10.82       503.52 o
   4   11    9       795.24        19.18      1071.44 o
   5   11    9       805.42        20.34       834.33 o
   6   11    9       784.56        25.20       873.68 o
   7   11    9       798.06         9.42       588.89 o
   8   11    9       365.19        17.14       204.09 o
   9   11    9       128.14        77.09       204.78 o
 -11   12    9       395.21        39.06       404.26 o
 -10   12    9       125.89        54.32       184.65 o
  -9   12    9        99.00        62.09        18.12 o
  -8   12    9       622.00        14.90       849.68 o
  -7   12    9       315.77        13.62       352.82 o
  -6   12    9     29745.90         8.12     24619.41 o
  -5   12    9       329.06         6.30       330.59 o
  -4   12    9      2896.59        13.25      2325.30 o
  -3   12    9      3650.58        13.62      3379.11 o
  -2   12    9        83.17        25.40         3.98 o
  -1   12    9        94.09        14.14       106.95 o
   0   12    9        51.70        15.13        92.55 o
   1   12    9       120.12        13.62       152.22 o
   2   12    9       816.82        20.79      1176.22 o
   3   12    9       281.90        12.74       170.55 o
   4   12    9       211.41        53.44        84.85 o
   5   12    9       131.33        24.01         4.69 o
   6   12    9       116.86        62.57       101.07 o
   7   12    9       195.44        30.25        74.55 o
   8   12    9       207.36        35.16       414.97 o
 -11   13    9       183.06        22.28        44.70 o
 -10   13    9        84.09        78.85        62.23 o
  -9   13    9       216.38        32.26        51.37 o
  -8   13    9       927.20        22.09      1101.56 o
  -7   13    9       171.35        16.89       151.04 o
  -6   13    9     15570.05         4.54     13050.79 o
  -5   13    9       152.52        12.39        57.39 o
  -4   13    9      2350.31        32.26      1990.39 o
  -3   13    9       838.68        29.16      1182.83 o
  -2   13    9      2884.76        16.08      3145.62 o
  -1   13    9        43.16        70.90        93.48 o
   0   13    9        79.57         8.12        70.45 o
   1   13    9        93.12        22.75       121.33 o
   2   13    9       840.42        10.82       799.95 o
   3   13    9        28.52        46.38        24.55 o
   4   13    9      3235.33         8.07      3304.04 o
   5   13    9       110.25        63.84       199.99 o
   6   13    9        40.96       129.73         1.62 o
   7   13    9       187.14        26.21       117.65 o
   8   13    9      4078.10        38.07      2975.33 o
 -11   14    9       212.28        19.71       107.95 o
 -10   14    9       443.10       102.21       743.83 o
  -9   14    9       161.29        33.76         3.25 o
  -8   14    9       761.21        21.16       805.40 o
  -7   14    9        70.06        36.24         9.93 o
  -6   14    9       885.66        19.01       943.26 o
  -5   14    9       351.19        11.36       402.33 o
  -4   14    9      1045.23        12.89      1227.92 o
  -3   14    9       211.99        30.58       309.09 o
  -2   14    9      8029.95         5.34      7355.50 o
  -1   14    9       122.54        21.25        71.67 o
   0   14    9       499.97         9.80       632.87 o
   1   14    9        36.60        38.32         3.61 o
   2   14    9      1568.95        16.97      1565.24 o
   3   14    9       384.16        28.52       536.42 o
   4   14    9       675.48        29.38       597.09 o
   5   14    9       200.51        16.56       193.24 o
   6   14    9      1112.22        16.73      1266.99 o
   7   14    9       105.88        34.93        55.95 o
   8   14    9       133.40        31.14         1.22 o
 -10   15    9       212.87        39.94       494.92 o
  -9   15    9        15.37       249.96       120.28 o
  -8   15    9      3891.26        16.08      3799.68 o
  -7   15    9       286.62        13.47       408.14 o
  -6   15    9       452.84        20.61       572.66 o
  -5   15    9       107.12        17.22        68.85 o
  -4   15    9      1431.11         6.81      1306.68 o
  -3   15    9      2799.47        16.73      2626.74 o
  -2   15    9     11828.74         3.69     11167.86 o
  -1   15    9       230.43         7.90       320.18 o
   0   15    9         5.76        54.76        44.70 o
   1   15    9        65.45        28.30        26.99 o
   2   15    9       367.11         7.78       641.37 o
   3   15    9        17.56        87.05         5.33 o
   4   15    9       196.84        26.63       361.91 o
   5   15    9       124.55        34.34        89.79 o
   6   15    9       503.10        23.14       325.37 o
   7   15    9        55.65        45.56         0.02 o
   8   15    9       308.00        20.88       354.63 o
 -10   16    9       266.34        25.60       236.18 o
  -9   16    9       153.76        10.69        59.97 o
  -8   16    9       491.95        22.75      1052.62 o
  -7   16    9       291.38        27.04       469.57 o
  -6   16    9      6204.71        10.37      5373.78 o
  -5   16    9        14.14        59.29         4.18 o
  -4   16    9        64.32        24.60       188.59 o
  -3   16    9       265.36        16.65       331.47 o
  -2   16    9      3017.30        14.44      2558.16 o
  -1   16    9        11.22        18.84         0.15 o
   0   16    9      3225.10        31.25      2203.99 o
   1   16    9       318.62        10.37       299.86 o
   2   16    9      7579.44         4.20      7150.68 o
   3   16    9        79.39        62.25        44.70 o
   4   16    9       122.99        25.70       107.45 o
   5   16    9        81.54        34.46         0.93 o
   6   16    9       298.94        22.28        42.79 o
   7   16    9       132.25        28.09        47.31 o
   8   16    9       433.89        21.81       481.10 o
 -10   17    9        64.32        40.07         2.08 o
  -9   17    9        63.20        41.60         0.11 o
  -8   17    9      6014.00        20.34      5558.70 o
  -7   17    9       104.04        24.90         0.36 o
  -6   17    9      5938.24        14.44      6162.40 o
  -5   17    9        70.06        53.44        14.62 o
  -4   17    9      1106.23        11.97      1063.58 o
  -3   17    9       689.59        14.82       707.55 o
  -2   17    9       384.94        17.14       387.04 o
  -1   17    9      1043.94        17.31       944.74 o
   0   17    9      3123.69        22.56      3312.34 o
   1   17    9        25.70        26.94         6.38 o
   2   17    9      3476.28         6.35      2941.32 o
   3   17    9       575.52        17.89       712.68 o
   4   17    9       212.87        26.63         5.22 o
   5   17    9        70.56        23.04         0.42 o
   6   17    9        97.61        22.00        59.23 o
   7   17    9       194.32        49.42        21.32 o
   8   17    9       159.77        43.03       169.92 o
 -10   18    9        99.40        52.42       130.51 o
  -9   18    9        87.24        51.12         6.26 o
  -8   18    9       326.52        17.47       562.35 o
  -7   18    9       445.21        25.20       423.84 o
  -6   18    9      2510.01        36.84      2533.89 o
  -5   18    9        64.96        57.61        29.28 o
  -4   18    9      1036.84        17.22      1079.32 o
  -3   18    9        98.01        25.40         1.39 o
  -2   18    9       132.02        13.40       134.94 o
  -1   18    9       414.94        12.89       483.22 o
   0   18    9     12561.93         3.96     11096.80 o
   1   18    9        39.94        21.16       102.52 o
   2   18    9        21.34       117.51       129.96 o
   3   18    9       108.58        32.60         0.03 o
   4   18    9       270.27        39.31       495.99 o
   5   18    9       220.82        21.62       105.46 o
   6   18    9       125.22       289.34         2.37 o
   7   18    9       115.99        45.43         2.75 o
  -9   19    9        62.25        70.06        34.16 o
  -8   19    9        51.70        44.22       157.61 o
  -7   19    9        21.72        86.49        59.23 o
  -6   19    9       168.22        19.54       193.24 o
  -5   19    9        91.39        41.99        81.34 o
  -4   19    9       111.94        21.44        70.86 o
  -3   19    9       246.49        22.85       424.83 o
  -2   19    9      2000.77        39.69      2334.58 o
  -1   19    9        79.74        23.62         2.30 o
   0   19    9        26.01        49.28        65.30 o
   1   19    9        86.86         8.35        98.66 o
   2   19    9       951.72        26.52      1088.82 o
   3   19    9       303.11        54.61       586.55 o
   4   19    9       206.50        16.89        47.98 o
   5   19    9       158.00        22.75       120.80 o
   6   19    9       728.46        32.95       662.24 o
   7   19    9        46.92        69.56         0.01 o
  -9   20    9        45.29        56.40         6.14 o
  -8   20    9      1279.49        21.53      1243.13 o
  -7   20    9       110.04        34.11         6.26 o
  -6   20    9       870.84        20.52      1030.89 o
  -5   20    9        51.27       107.74         3.00 o
  -4   20    9       209.09         9.86       241.39 o
  -3   20    9        68.06        36.48        98.18 o
  -2   20    9     10681.22        19.36      8752.84 o
  -1   20    9      1178.55        25.81      1140.21 o
   0   20    9      4922.43         9.42      4531.64 o
   1   20    9       561.69        14.59       525.33 o
   2   20    9       513.93        17.64       518.74 o
   3   20    9        59.44        43.96        52.41 o
   4   20    9       100.20        50.55       225.95 o
   5   20    9       142.80        55.65         5.56 o
   6   20    9       327.61        29.38       372.05 o
   7   20    9        92.35        45.83        10.08 o
  -9   21    9        38.94       195.72        60.72 o
  -8   21    9      3241.02        75.52      3356.78 o
  -7   21    9       102.41        32.04        17.31 o
  -6   21    9        65.93        72.93        67.66 o
  -5   21    9        37.33        90.25        20.01 o
  -4   21    9      1632.97        24.21      1315.38 o
  -3   21    9        66.59        31.81         1.17 o
  -2   21    9       325.80        12.46       372.98 o
  -1   21    9       168.22        19.71       403.29 o
   0   21    9      2257.20        28.20      2423.74 o
   1   21    9       561.22        12.96       433.80 o
   2   21    9       179.56        16.00       114.03 o
   3   21    9        18.40       221.71        77.48 o
   4   21    9      3344.31        29.81      3773.04 o
   5   21    9        84.64        82.08         0.36 o
   6   21    9       933.30        67.57      1184.48 o
   7   21    9       263.74        41.34         0.08 o
  -9   22    9       172.92        27.04        10.70 o
  -8   22    9       455.82        28.41       632.87 o
  -7   22    9       115.78        26.42        53.10 o
  -6   22    9       -71.23        52.85         3.61 o
  -5   22    9        -5.66       432.64        95.82 o
  -4   22    9       411.28        16.24       539.76 o
  -3   22    9        60.06        42.51       116.61 o
  -2   22    9      5575.61        10.69      6173.73 o
  -1   22    9        85.75        12.96       122.40 o
   0   22    9       311.88        15.29       486.39 o
   1   22    9        57.46        53.00       132.16 o
   2   22    9       932.08        29.05       573.81 o
   3   22    9       152.52        24.40         7.39 o
   4   22    9       653.82        22.37       536.42 o
   5   22    9       127.24        54.61        75.80 o
   6   22    9       190.44        36.97       297.36 o
  -8   23    9      2077.54        64.48      2378.95 o
  -7   23    9       192.65        21.62       124.00 o
  -6   23    9       451.56        28.41       629.24 o
  -5   23    9       245.55        30.25       204.78 o
  -4   23    9       987.84        18.58      1101.56 o
  -3   23    9        33.52        97.42         6.62 o
  -2   23    9      1424.31        42.90      2145.67 o
  -1   23    9       222.01        20.25       201.35 o
   0   23    9       267.32        31.58       364.66 o
   1   23    9       -36.36       182.79         4.28 o
   2   23    9      2608.14        66.10      2584.99 o
   3   23    9       100.40       203.92       100.58 o
   4   23    9        38.32       146.17        35.00 o
   5   23    9       145.44        42.38       129.96 o
   6   23    9       438.90        75.86       453.04 o
  -8   24    9       179.29        30.80        34.44 o
  -7   24    9       365.96        29.59        59.97 o
  -6   24    9        84.64        23.81        93.48 o
  -5   24    9       106.09       342.99       118.18 o
  -4   24    9      7062.72        32.04      6109.65 o
  -3   24    9        83.72        23.04        49.66 o
  -2   24    9       164.35        40.58       398.48 o
  -1   24    9       114.28        25.20        37.02 o
   0   24    9      4604.98        16.00      4586.85 o
   1   24    9        56.10       102.41        58.86 o
   2   24    9       435.56        23.14       435.80 o
   3   24    9       185.50        33.52        43.43 o
   4   24    9       282.91        43.16       189.91 o
   5   24    9        76.21        57.00        87.98 o
  -7   25    9       -81.36        92.54        21.10 o
  -6   25    9       567.39        21.81       643.81 o
  -5   25    9        43.82        58.98         2.15 o
  -4   25    9       121.00        23.23        36.44 o
  -3   25    9        73.27        30.80        46.65 o
  -2   25    9       288.66        11.70       323.63 o
  -1   25    9       139.95         7.40         0.93 o
   0   25    9       509.86        24.30       601.80 o
   1   25    9       148.11        45.16         0.75 o
   2   25    9       257.92        39.69        40.01 o
   3   25    9       203.63        12.18         8.05 o
   4   25    9      2623.49        88.92      2567.90 o
   5   25    9       136.89        33.06        44.38 o
  -7   26    9       -43.16       248.38        27.74 o
  -6   26    9        97.61       290.02         8.61 o
  -5   26    9       225.60        25.20       362.83 o
  -4   26    9       361.38        28.52       584.23 o
  -3   26    9        48.16        31.58         0.06 o
  -2   26    9      6694.51        27.46      5363.20 o
  -1   26    9       184.42        33.06         9.04 o
   0   26    9       189.89        18.40       223.07 o
   1   26    9       201.64        31.92         0.97 o
   2   26    9       584.67       147.62       712.68 o
   3   26    9       172.66       170.82         5.00 o
   4   26    9        41.73       142.32         5.78 o
   5   26    9       137.36        18.84         3.70 o
  -6   27    9       159.26        33.06         0.71 o
  -5   27    9       241.18        25.00       231.77 o
  -4   27    9      1452.37        49.70      2222.09 o
  -3   27    9       107.33        36.00         9.93 o
  -2   27    9      1692.50        70.56      1657.92 o
  -1   27    9       965.97        25.50       697.36 o
   0   27    9       391.64        22.28       555.52 o
   1   27    9        95.84        65.12       151.63 o
   2   27    9       -13.03       129.50         5.67 o
   3   27    9       180.90        36.84         4.48 o
   4   27    9       -20.52       403.21         5.90 o
  -6   28    9       661.00        41.22      1146.71 o
  -5   28    9       128.82        62.57         2.60 o
  -4   28    9       112.57        20.07        31.94 o
  -3   28    9       110.25        29.16        35.58 o
  -2   28    9       130.19        40.70        16.33 o
  -1   28    9        56.40       137.59       235.45 o
   0   28    9        56.25       135.02        47.31 o
   1   28    9       119.46        44.09         0.75 o
   2   28    9       -92.35        93.90        62.23 o
   3   28    9       126.11        42.77         0.02 o
  -5   29    9        76.91        36.60         0.56 o
  -4   29    9        97.42       224.70       129.41 o
  -3   29    9        53.58        70.73        43.43 o
  -2   29    9      1650.80       128.37      2011.90 o
  -1   29    9       -20.43      1036.20         7.26 o
   0   29    9      3031.60        62.25      3049.25 o
   1   29    9        55.50        55.50        39.40 o
   2   29    9      1812.20        97.81      1442.16 o
   3   29    9       112.78        48.30        34.44 o
  -4   30    9      1943.05        58.52      1343.44 o
  -3   30    9       531.30        20.34       441.85 o
  -2   30    9       -17.31       338.56        11.34 o
  -1   30    9        69.89        54.46       111.48 o
   0   30    9     12811.98        17.56      8947.41 o
   1   30    9        53.00       151.29        67.26 o
   2   30    9      2312.65        82.63      2222.09 o
  -3   31    9       157.00        99.20       151.04 o
  -2   31    9       231.04        55.65       563.49 o
  -1   31    9        50.27        90.82       154.01 o
   0   31    9       483.56        36.84       624.43 o
 -10    0   10       150.55        57.30       149.86 o
  -8    0   10       316.84        14.82       335.86 o
  -6    0   10       166.15        18.66       333.22 o
  -4    0   10      4017.02         2.25      3463.52 o
  -2    0   10       266.34        11.63       406.20 o
   0    0   10       676.00        22.75      1622.85 o
   2    0   10      7556.82         6.25      6631.68 o
   4    0   10     53573.73        12.60     42999.73 o
   6    0   10      1303.93        18.06      1362.91 o
   8    0   10        -6.05      1391.29         5.33 o
 -11    1   10        73.10        27.56       116.61 o
 -10    1   10      1250.33        28.52      1442.16 o
  -9    1   10       108.58        20.52        70.05 o
  -8    1   10      5659.55        11.02      6045.90 o
  -7    1   10       318.62        20.88       374.84 o
  -6    1   10      2387.30        13.84      2283.73 o
  -5    1   10        81.18        30.47       110.46 o
  -4    1   10        59.75        17.81        55.23 o
  -3    1   10        76.04        14.82        26.74 o
  -2    1   10     14947.51         3.31     15851.96 o
  -1    1   10        23.43        33.29         6.38 o
   0    1   10     10706.04         2.96      6980.87 o
   1    1   10       126.56        10.56       143.45 o
   2    1   10      5192.64         3.84      5098.82 o
   3    1   10       112.78        27.67        14.81 o
   4    1   10       256.32        19.98       180.75 o
   5    1   10       107.95        41.22         5.44 o
   6    1   10       104.04        35.16        95.82 o
   7    1   10        64.32        59.29        37.61 o
   8    1   10      2343.53        36.12      1951.95 o
   9    1   10       103.02        19.18         0.52 o
 -11    2   10        91.97        26.32        11.50 o
 -10    2   10       119.03        28.09        23.14 o
  -9    2   10        30.58       105.06        20.23 o
  -8    2   10      1608.01        24.01      1380.72 o
  -7    2   10       165.64        18.92       199.31 o
  -6    2   10      3291.32        18.84      3194.37 o
  -5    2   10        89.49        21.62        14.62 o
  -4    2   10      2056.62         6.40      2812.33 o
  -3    2   10       112.15        13.18       171.81 o
  -2    2   10     13980.70         3.03     11269.75 o
  -1    2   10       120.56         6.92       101.55 o
   0    2   10      1056.90        17.22      1027.80 o
   1    2   10        32.95        42.77         5.44 o
   2    2   10      3601.20         8.41      3874.17 o
   3    2   10      1678.54        28.41      1373.58 o
   4    2   10       162.82        20.88        78.76 o
   5    2   10       762.86        15.44       762.31 o
   6    2   10       200.51        12.25       255.03 o
   7    2   10       121.88        20.79       125.61 o
   8    2   10       594.38        17.14       489.58 o
   9    2   10       495.51        31.47       659.77 o
 -11    3   10        76.39        26.94         0.01 o
 -10    3   10       305.55        29.38       429.80 o
  -9    3   10        80.46        48.72         0.03 o
  -8    3   10      2863.32        22.00      3460.69 o
  -7    3   10       100.00        21.34        77.91 o
  -6    3   10       319.69        12.46       600.62 o
  -5    3   10        74.65         8.94        27.24 o
  -4    3   10      7860.60         2.25      6518.57 o
  -3    3   10       353.44         4.33       506.76 o
  -2    3   10      2914.92         1.74      3075.87 o
  -1    3   10       445.63         7.51       329.72 o
   0    3   10       919.30        13.99      1049.51 o
   1    3   10        33.29        41.99         4.18 o
   2    3   10      2659.46        18.15      2452.24 o
   3    3   10       106.09        19.01         3.17 o
   4    3   10       400.40        21.62       342.95 o
   5    3   10       147.14        19.71        58.86 o
   6    3   10       291.38        24.11       460.23 o
   7    3   10       168.74        25.20        44.38 o
   8    3   10       144.72        26.63       215.23 o
   9    3   10       112.57        69.89         4.18 o
 -11    4   10       240.87        26.63         0.23 o
 -10    4   10       145.93        46.10         9.93 o
  -9    4   10       147.62        30.03        34.44 o
  -8    4   10       426.01        12.46       127.23 o
  -7    4   10       120.34        14.82        13.54 o
  -6    4   10     18485.12        22.75     18432.22 o
  -5    4   10        45.97        22.47         5.33 o
  -4    4   10       291.73         9.99       625.63 o
  -3    4   10       109.62        16.48         5.56 o
  -2    4   10      6090.24         3.92      5864.02 o
  -1    4   10        87.80         7.29        50.00 o
   0    4   10      3868.84         7.45      3221.62 o
   1    4   10       469.59         5.24       624.43 o
   2    4   10      1911.44        24.11      1851.27 o
   3    4   10      1042.64        23.33       729.47 o
   4    4   10       193.21        22.00       424.83 o
   5    4   10      1024.00        21.90       866.59 o
   6    4   10       725.22        33.64      1279.00 o
   7    4   10       695.38        22.28       722.99 o
   8    4   10       152.77        40.70         7.00 o
   9    4   10       517.11        25.30       400.40 o
 -11    5   10       342.99        27.46       298.19 o
 -10    5   10       775.07        24.70       570.36 o
  -9    5   10       111.72        30.69        83.09 o
  -8    5   10       139.24        39.69        14.99 o
  -7    5   10      1018.89        16.97      1136.96 o
  -6    5   10      7717.62         6.35      5746.75 o
  -5    5   10        36.00        17.47         0.02 o
  -4    5   10       -96.83        49.70        78.33 o
  -3    5   10       134.33        16.81         3.80 o
  -2    5   10      1523.34        20.25      2145.67 o
  -1    5   10       122.32         6.55         0.45 o
   0    5   10        38.94        23.23        14.44 o
   1    5   10       809.97        13.84       725.58 o
   2    5   10      5659.55         4.67      4665.37 o
   3    5   10      1698.26        25.70      1256.74 o
   4    5   10        49.84        26.63        87.98 o
   5    5   10        71.40        48.72        78.33 o
   6    5   10        41.09        65.45        50.00 o
   7    5   10        82.26        54.91        11.99 o
   8    5   10       301.02        36.84       464.37 o
   9    5   10       150.06        24.80         1.50 o
 -11    6   10       181.98        32.26       168.67 o
 -10    6   10       405.62        15.92       606.53 o
  -9    6   10       152.03        23.52       134.94 o
  -8    6   10       798.06        22.94       654.84 o
  -7    6   10       133.86        19.54       257.34 o
  -6    6   10        37.58        30.03        10.23 o
  -5    6   10      1016.33        12.96      1018.57 o
  -4    6   10     80633.28         7.18     69913.51 o
  -3    6   10       180.36        18.66        24.55 o
  -2    6   10     29036.16         4.88     27062.12 o
  -1    6   10       941.26        12.39       810.87 o
   0    6   10      2786.78         6.10      2233.44 o
   1    6   10       448.17        10.69       439.83 o
   2    6   10      3763.82         4.20      3931.26 o
   3    6   10        39.31        71.91       137.75 o
   4    6   10      3281.00        14.82      2907.51 o
   5    6   10      1432.62        36.00      1332.89 o
   6    6   10        55.80        43.03        14.99 o
   7    6   10       151.54        20.70        83.97 o
   8    6   10       651.27        18.92       525.33 o
 -11    7   10       105.88        88.17       108.45 o
 -10    7   10       169.00        23.81       237.67 o
  -9    7   10       132.94        20.79         5.56 o
  -8    7   10       189.06        24.01       207.54 o
  -7    7   10       105.88        15.84         9.33 o
  -6    7   10       140.42        35.52         5.67 o
  -5    7   10      6155.97         3.24      5061.11 o
  -4    7   10     82805.82         7.56     76218.04 o
  -3    7   10        81.36        17.39        19.80 o
  -2    7   10       742.56         8.76       343.84 o
  -1    7   10       406.43        16.89       510.01 o
   0    7   10      1764.84         4.04       898.02 o
   1    7   10      1545.28        16.24      1628.67 o
   2    7   10      2494.00        11.16      2107.96 o
   3    7   10      2560.36        48.02      3156.42 o
   4    7   10      4895.80        16.48      4399.85 o
   5    7   10        66.59        29.48        18.33 o
   6    7   10      1020.80        32.83      1332.89 o
   7    7   10       375.58        25.70       258.88 o
   8    7   10       400.00        29.48       657.30 o
 -11    8   10        44.62        51.41         6.50 o
 -10    8   10      1341.02        33.18       674.68 o
  -9    8   10        83.17        64.00        26.99 o
  -8    8   10      3052.56        22.37      2529.05 o
  -7    8   10       217.27        15.68       215.94 o
  -6    8   10     12957.27         5.81     12620.29 o
  -5    8   10       336.36        21.53       255.80 o
  -4    8   10      4238.01        12.74      4270.01 o
  -3    8   10       620.01         8.01       548.74 o
  -2    8   10      2708.16        18.75      2521.80 o
  -1    8   10      1008.06        14.75       906.69 o
   0    8   10      1204.78        13.91      1548.16 o
   1    8   10        30.03        23.04        17.71 o
   2    8   10      2553.28         6.86      2703.72 o
   3    8   10       374.81        15.84       520.93 o
   4    8   10      4119.07         9.24      3826.41 o
   5    8   10       132.71        29.05        95.35 o
   6    8   10       181.44        16.97       190.58 o
   7    8   10       179.56        76.21       104.97 o
   8    8   10       246.18        23.43        96.76 o
 -11    9   10       142.32        41.09        24.55 o
 -10    9   10      5885.96        27.25      5122.90 o
  -9    9   10       211.12        43.03       154.61 o
  -8    9   10       169.00        21.53        75.38 o
  -7    9   10        48.16        30.03         8.33 o
  -6    9   10       273.90        26.42       125.61 o
  -5    9   10      4651.24         6.50      3895.15 o
  -4    9   10      4490.34         7.13      4435.02 o
  -3    9   10      1332.98        13.25      1148.34 o
  -2    9   10       292.41        16.73        98.18 o
  -1    9   10        97.61         9.55         7.78 o
   0    9   10       209.09         8.88       190.58 o
   1    9   10      1270.21        14.21      1429.40 o
   2    9   10       914.46        19.54      1253.33 o
   3    9   10      1371.96        25.50      1646.19 o
   4    9   10       104.24        16.81        54.16 o
   5    9   10        93.51        40.70        23.37 o
   6    9   10      1631.35        41.86      1501.21 o
   7    9   10       415.75        32.60       551.00 o
   8    9   10       661.00        29.05       327.97 o
 -11   10   10       150.80        43.43       414.97 o
 -10   10   10       279.22        24.01       184.00 o
  -9   10   10       153.26        25.91        98.66 o
  -8   10   10       846.23        20.79       431.79 o
  -7   10   10       192.38        17.89         7.65 o
  -6   10   10       593.90        20.61       471.66 o
  -5   10   10      2721.71        40.45      2827.66 o
  -4   10   10     82915.20         8.12     74514.60 o
  -3   10   10       938.81        12.39       806.77 o
  -2   10   10      9584.41         3.80      9157.93 o
  -1   10   10       354.57        17.39       316.75 o
   0   10   10      1522.56        14.29      1657.92 o
   1   10   10       407.64        16.65       426.81 o
   2   10   10       140.42        14.44         3.00 o
   3   10   10       201.92        25.20       457.14 o
   4   10   10      2566.44        28.41      2558.16 o
   5   10   10       420.66        20.70       279.40 o
   6   10   10      1004.26        29.70       930.01 o
   7   10   10       143.76        58.83       108.45 o
   8   10   10       109.83       118.16        87.53 o
 -11   11   10       124.99        19.98         0.05 o
 -10   11   10        10.30       290.70         0.23 o
  -9   11   10       604.18        27.14       630.45 o
  -8   11   10       335.99        27.88       426.81 o
  -7   11   10        13.18       196.28        38.80 o
  -6   11   10     18613.14        19.62     15080.35 o
  -5   11   10       167.44        24.80       135.50 o
  -4   11   10     75432.62        25.60     67505.38 o
  -3   11   10      1382.35        24.50      1313.64 o
  -2   11   10      1009.33        18.40       600.62 o
  -1   11   10        33.87        85.56        21.77 o
   0   11   10      3835.32        12.67      3784.87 o
   1   11   10      1166.22        16.73      1104.75 o
   2   11   10       979.69        28.20      1141.83 o
   3   11   10       232.87        14.75       321.04 o
   4   11   10      1085.04        20.70      1077.74 o
   5   11   10       160.02        16.81         3.00 o
   6   11   10      2303.04        51.98      2437.97 o
   7   11   10       202.21        23.91       105.96 o
   8   11   10      3783.48        53.00      3603.62 o
 -11   12   10        45.02        74.82        53.46 o
 -10   12   10       686.96        33.99       824.63 o
  -9   12   10        43.82        83.91         3.43 o
  -8   12   10      1101.58        30.58       747.77 o
  -7   12   10       235.32        30.69       506.76 o
  -6   12   10     13782.76        16.00     11495.55 o
  -5   12   10       172.13        23.91       154.61 o
  -4   12   10      7880.11         5.95      7504.76 o
  -3   12   10      2220.29        23.33      2029.20 o
  -2   12   10     82863.38         6.71     72986.27 o
  -1   12   10       260.82        17.47       314.18 o
   0   12   10       235.93        19.36       125.07 o
   1   12   10       470.02         9.24       473.75 o
   2   12   10      4542.76         9.92      4438.22 o
   3   12   10        54.76        25.20        72.90 o
   4   12   10       135.72        24.80       101.55 o
   5   12   10       659.98        29.48       814.99 o
   6   12   10      2301.12        35.40      2881.63 o
   7   12   10       534.53        20.25       255.80 o
   8   12   10       426.01        18.15       397.52 o
 -10   13   10      1203.40        40.45      1334.64 o
  -9   13   10       156.00        24.60       149.86 o
  -8   13   10        67.73        55.95        47.31 o
  -7   13   10       147.38        29.59         9.04 o
  -6   13   10       345.59        14.59       242.14 o
  -5   13   10       198.81        14.98        15.56 o
  -4   13   10      6088.68        21.62      5816.24 o
  -3   13   10        70.06        79.92        80.48 o
  -2   13   10        50.69        68.23       161.87 o
  -1   13   10        78.68        19.71         8.05 o
   0   13   10       803.16        13.32      1158.14 o
   1   13   10        66.42        24.40        29.28 o
   2   13   10      1068.64        14.67       931.48 o
   3   13   10        18.32       139.95         2.92 o
   4   13   10       212.58        29.70       128.32 o
   5   13   10       143.28        26.01       145.77 o
   6   13   10       139.71        47.47       395.60 o
   7   13   10        57.30       124.10        79.62 o
   8   13   10       188.79        32.15       268.25 o
 -10   14   10       516.20        28.09       204.09 o
  -9   14   10       239.32        28.73       116.61 o
  -8   14   10       147.87        25.70       199.99 o
  -7   14   10       173.45         5.76         0.04 o
  -6   14   10       900.60        18.49      1395.06 o
  -5   14   10       136.66        19.98        64.53 o
  -4   14   10       141.61        15.84       131.06 o
  -3   14   10       902.40        25.91       724.29 o
  -2   14   10       131.79        16.24       257.34 o
  -1   14   10       430.98        18.32       486.39 o
   0   14   10     11614.37         6.97     11274.86 o
   1   14   10        32.26        26.32        18.53 o
   2   14   10        72.76        23.14        10.08 o
   3   14   10        -7.24        90.63         0.03 o
   4   14   10      2606.10        31.92      2550.87 o
   5   14   10       129.50        16.40        21.32 o
   6   14   10      1007.43        56.10       890.83 o
   7   14   10       216.38        54.17       157.61 o
   8   14   10       183.06        22.85       127.77 o
 -10   15   10       152.03        48.02        59.60 o
  -9   15   10       -38.56       144.96        23.14 o
  -8   15   10       311.52        62.73       388.94 o
  -7   15   10        61.00        56.40         0.39 o
  -6   15   10     14694.29         6.66     12101.58 o
  -5   15   10        54.76        29.05         2.75 o
  -4   15   10      3159.56        12.39      2991.10 o
  -3   15   10      2906.29        34.93      3137.54 o
  -2   15   10     13073.64         6.35     13606.08 o
  -1   15   10      1241.86        13.40      1098.37 o
   0   15   10      3125.93        37.33      4711.48 o
   1   15   10       961.00         9.55       962.56 o
   2   15   10        28.62        24.80        29.28 o
   3   15   10       882.68        25.91       724.29 o
   4   15   10       126.34        38.44       101.07 o
   5   15   10        37.58        60.53        11.83 o
   6   15   10        78.15        47.61         5.44 o
   7   15   10       203.92        32.26       191.24 o
 -10   16   10       414.12        43.16       712.68 o
  -9   16   10        89.87        64.16        16.33 o
  -8   16   10      2252.45        39.56      2644.02 o
  -7   16   10       190.16        21.53        54.87 o
  -6   16   10      4327.01         9.24      4028.36 o
  -5   16   10       -24.21       149.82        85.29 o
  -4   16   10        19.71       190.72        18.95 o
  -3   16   10       170.82        14.36       332.34 o
  -2   16   10      5196.97        11.36      5530.04 o
  -1   16   10      1246.09        17.14      1315.38 o
   0   16   10     12221.30         4.49     12128.05 o
   1   16   10        36.72        22.37        26.74 o
   2   16   10        29.16        23.81         5.22 o
   3   16   10       158.26        16.24       163.09 o
   4   16   10       374.42        22.28       584.23 o
   5   16   10       196.00        14.98        77.06 o
   6   16   10       258.57        30.58       267.47 o
   7   16   10        46.79        60.68         6.62 o
 -10   17   10        62.73       179.83        13.54 o
  -9   17   10       110.25        53.14       128.86 o
  -8   17   10       494.17        21.53       551.00 o
  -7   17   10        53.14        57.46        10.54 o
  -6   17   10       936.36        18.32      1224.55 o
  -5   17   10       206.50        13.10       119.75 o
  -4   17   10      1246.80        20.25      1382.51 o
  -3   17   10        44.62        26.01        84.41 o
  -2   17   10      2104.06        17.98      2235.72 o
  -1   17   10       329.42        14.44       395.60 o
   0   17   10        51.84        40.83        17.71 o
   1   17   10        53.44        22.37        14.26 o
   2   17   10      3056.98        17.06      2840.46 o
   3   17   10       161.80        28.62       268.25 o
   4   17   10       417.38        38.44       631.66 o
   5   17   10        84.46        39.44        91.63 o
   6   17   10       118.81        54.17        31.67 o
   7   17   10       172.40        20.25        63.37 o
  -9   18   10       232.26        28.73        95.35 o
  -8   18   10       115.13       105.88         0.10 o
  -7   18   10        31.81       102.41        18.33 o
  -6   18   10      2197.73        49.14      2651.45 o
  -5   18   10        31.81        97.81        58.13 o
  -4   18   10      1206.17        20.61      1204.43 o
  -3   18   10       147.87        15.44       152.22 o
  -2   18   10       323.28        15.44       432.79 o
  -1   18   10       662.55        10.18       685.97 o
   0   18   10       236.24        26.52       401.37 o
   1   18   10         0.28      6046.62         3.70 o
   2   18   10       312.94        15.68       360.08 o
   3   18   10       121.66        34.34         0.97 o
   4   18   10       430.15        23.33       722.99 o
   5   18   10       -20.07       264.39         6.14 o
   6   18   10       551.31        56.55       741.21 o
   7   18   10       103.23       115.78         4.28 o
  -9   19   10       101.20        23.04        85.74 o
  -8   19   10       256.96        38.81       126.69 o
  -7   19   10        26.73       153.26        31.13 o
  -6   19   10       130.64        21.81        29.02 o
  -5   19   10        69.39        34.11        79.62 o
  -4   19   10       499.97        21.16       510.01 o
  -3   19   10       227.10        17.22       180.75 o
  -2   19   10     13562.93         4.28     12112.16 o
  -1   19   10       162.56        87.05       155.81 o
   0   19   10       359.86        34.81       647.47 o
   1   19   10       152.28        15.76       220.20 o
   2   19   10       175.83        16.73         9.93 o
   3   19   10       225.30        32.60       210.32 o
   4   19   10       268.30        28.20       171.18 o
   5   19   10       128.14        55.20        23.84 o
   6   19   10        84.64        66.26        32.76 o
  -9   20   10        27.88        75.00         4.18 o
  -8   20   10      1557.88        37.70      1830.63 o
  -7   20   10       279.56        26.11       180.75 o
  -6   20   10       278.89        27.98       409.11 o
  -5   20   10       125.89        43.03        45.35 o
  -4   20   10       975.94        23.43       979.05 o
  -3   20   10        81.54        56.85         2.52 o
  -2   20   10       128.14        40.58        81.34 o
  -1   20   10        46.51        47.06       109.45 o
   0   20   10       291.38        20.43       510.01 o
   1   20   10       228.92        10.05        40.31 o
   2   20   10        39.19       116.21       211.02 o
   3   20   10       772.84        39.19       932.95 o
   4   20   10       569.30        83.54       619.63 o
   5   20   10        82.63        66.26        50.00 o
   6   20   10      1059.50        19.10      1106.35 o
  -8   21   10       827.71        47.20       977.54 o
  -7   21   10        78.68        55.65        24.07 o
  -6   21   10        72.25        37.70        58.49 o
  -5   21   10        -0.52      8973.77        28.00 o
  -4   21   10       194.88        18.23        80.48 o
  -3   21   10       225.90        10.63       157.01 o
  -2   21   10      6379.22        12.60      6410.28 o
  -1   21   10       183.06        16.48       233.24 o
   0   21   10       -16.40       106.92        50.68 o
   1   21   10       200.79        28.62         3.61 o
   2   21   10      2261.95        63.36      2249.38 o
   3   21   10       183.06        42.12        95.82 o
   4   21   10       194.60        39.82         2.30 o
   5   21   10       170.04        28.62        46.00 o
   6   21   10       212.28        20.34         5.56 o
  -8   22   10        72.59        72.93       409.11 o
  -7   22   10       143.04        14.14       126.15 o
  -6   22   10       199.94        25.81       257.34 o
  -5   22   10       250.59        24.50       191.91 o
  -4   22   10       475.68        18.92       355.53 o
  -3   22   10         0.13     26866.49         8.05 o
  -2   22   10        61.15        29.38         0.21 o
  -1   22   10        41.86        36.60       113.52 o
   0   22   10       401.60        22.47       810.87 o
   1   22   10       645.16        44.36       665.96 o
   2   22   10       379.08        34.93       155.81 o
   3   22   10        26.11       194.88         0.59 o
   4   22   10      1666.27        36.00       998.71 o
   5   22   10       -76.91       124.32         0.71 o
  -8   23   10       644.65        13.25       837.11 o
  -7   23   10        71.57        67.57        87.08 o
  -6   23   10       218.74        18.75       129.41 o
  -5   23   10        91.01        20.34        54.52 o
  -4   23   10       118.81        15.84         5.44 o
  -3   23   10       189.06        23.43       113.00 o
  -2   23   10       251.86        16.81       223.78 o
  -1   23   10       167.18       144.96         5.33 o
   0   23   10        70.90        63.52       166.18 o
   1   23   10       595.36        52.27       632.87 o
   2   23   10      1887.90        32.49      2046.57 o
   3   23   10       278.56        35.76       448.95 o
   4   23   10       174.77        55.80       176.25 o
   5   23   10       -28.73      4222.40         7.78 o
  -7   24   10       224.10        21.44       224.50 o
  -6   24   10       276.89        24.21       361.00 o
  -5   24   10       186.32        21.90       198.63 o
  -4   24   10       673.92        19.80       953.63 o
  -3   24   10       286.29         8.24       441.85 o
  -2   24   10      1295.28        81.00      1201.10 o
  -1   24   10        71.57        46.65        59.97 o
   0   24   10      1202.70        29.16      1192.78 o
   1   24   10       127.69        41.09       253.49 o
   2   24   10       103.63        50.98        83.97 o
   3   24   10       166.41        31.36       161.87 o
   4   24   10       660.49        11.22       423.84 o
   5   24   10       -23.23       201.36        81.34 o
  -7   25   10       379.08        34.57       146.93 o
  -6   25   10        97.81        71.23       187.93 o
  -5   25   10       309.76        20.43       331.47 o
  -4   25   10       576.96        21.90       597.09 o
  -3   25   10       341.14        38.81       533.08 o
  -2   25   10      2743.66        61.00      3004.27 o
  -1   25   10       341.14        13.62       156.41 o
   0   25   10       236.24        20.98         1.12 o
   1   25   10       311.88        25.91       337.63 o
   2   25   10       177.96        23.14       184.65 o
   3   25   10       130.42        28.84         9.33 o
   4   25   10        43.16       517.11       157.61 o
  -6   26   10       272.91        33.99       472.70 o
  -5   26   10       255.68        23.04        28.00 o
  -4   26   10       153.76        13.54       107.95 o
  -3   26   10       122.54        13.76        85.74 o
  -2   26   10       338.93        14.90       327.10 o
  -1   26   10       347.82        23.81       437.81 o
   0   26   10      3916.26        21.16      3116.02 o
   1   26   10       191.82        22.37        45.67 o
   2   26   10       985.96        35.16       827.39 o
   3   26   10       102.01       214.33         7.65 o
   4   26   10      1574.50        24.50      1707.25 o
  -6   27   10        69.72        58.68        24.07 o
  -5   27   10        41.99        55.80         3.34 o
  -4   27   10       226.20        32.95       388.94 o
  -3   27   10       186.32        30.14         3.34 o
  -2   27   10       838.10        29.16      1181.17 o
  -1   27   10        44.22       132.25        83.09 o
   0   27   10       538.70        68.56       855.30 o
   1   27   10        70.73        42.77         3.08 o
   2   27   10       237.16       117.94       157.01 o
   3   27   10        15.13       353.06        98.66 o
  -5   28   10        42.51        29.92        12.84 o
  -4   28   10        28.30       114.28         6.87 o
  -3   28   10        51.84        63.84        60.35 o
  -2   28   10       205.92        37.33       385.15 o
  -1   28   10        10.56       556.02        80.48 o
   0   28   10       100.20       105.68        40.62 o
   1   28   10        66.42        33.99         2.44 o
   2   28   10        56.70        84.46       148.68 o
  -4   29   10       312.58        39.44       474.79 o
  -3   29   10        51.41        25.91        21.77 o
  -2   29   10       107.54       106.30         0.01 o
  -1   29   10       174.24        81.18        57.03 o
   0   29   10        46.38        92.74         2.15 o
   1   29   10        77.09        90.44       254.26 o
  -3   30   10       194.04        95.26       297.36 o
  -2   30   10       189.06        59.60       310.78 o
  -1   30   10        64.48       135.96        17.71 o
   0   30   10       244.30        47.20       629.24 o
 -11    0   11       250.91        18.66         0.59 o
  -9    0   11       -17.98       149.82        12.84 o
  -7    0   11      1211.74        14.14      1184.48 o
  -5    0   11       110.67        24.01       191.91 o
  -3    0   11        74.30        10.63         5.22 o
  -1    0   11       105.68        16.08       185.96 o
   1    0   11       160.53        21.62       144.03 o
   3    0   11       740.93        15.05       781.02 o
   5    0   11       240.56        45.16       250.44 o
   7    0   11       117.29        15.37       204.09 o
 -11    1   11        92.16        50.98       108.95 o
 -10    1   11       103.23        32.04        23.37 o
  -9    1   11       228.61        33.87       205.47 o
  -8    1   11      9175.72         5.20      8112.47 o
  -7    1   11       750.21        12.53       767.63 o
  -6    1   11       353.82        14.21       486.39 o
  -5    1   11       427.66        16.97       562.35 o
  -4    1   11      3277.56         7.78      2822.55 o
  -3    1   11        85.38        12.82       143.45 o
  -2    1   11     29456.86         4.33     29150.37 o
  -1    1   11        24.40        32.15        52.41 o
   0    1   11      6898.96         2.99      6761.57 o
   1    1   11      2684.28        10.43      2306.78 o
   2    1   11       804.86        14.29       927.08 o
   3    1   11        67.40        41.73       171.81 o
   4    1   11      1645.92        21.07      1607.39 o
   5    1   11        73.44        51.41        63.37 o
   6    1   11       -32.72        97.42         9.63 o
   7    1   11       148.60        49.28       139.45 o
   8    1   11       245.55        18.66       157.01 o
 -11    2   11        90.82        53.44        54.52 o
 -10    2   11       124.99        40.83        61.85 o
  -9    2   11       254.72        22.47       219.49 o
  -8    2   11       146.41        20.79        91.17 o
  -7    2   11       126.11        25.30       168.67 o
  -6    2   11       749.12        11.56      1021.64 o
  -5    2   11       195.16        20.43       152.82 o
  -4    2   11      3861.38         5.86      4721.39 o
  -3    2   11        13.62        32.15         1.69 o
  -2    2   11      4828.86         3.10      4851.17 o
  -1    2   11       289.34        11.16       281.81 o
   0    2   11     13472.24         3.17     12734.02 o
   1    2   11        77.62        27.88        41.55 o
   2    2   11       379.47        18.15       429.80 o
   3    2   11       109.41        28.20       160.65 o
   4    2   11       256.96        22.56       366.50 o
   5    2   11       965.97        15.13       931.48 o
   6    2   11       160.28        23.43       102.52 o
   7    2   11        83.91        39.94        14.08 o
   8    2   11        30.58        93.70         1.95 o
 -11    3   11       252.17        19.54        11.02 o
 -10    3   11       122.77        36.84        53.81 o
  -9    3   11       285.27        19.45       236.92 o
  -8    3   11       294.47        50.98       311.63 o
  -7    3   11      1407.00        16.56      1263.57 o
  -6    3   11        96.83        23.14       613.65 o
  -5    3   11       294.81        15.52       218.78 o
  -4    3   11       942.49        13.10       961.07 o
  -3    3   11       226.50        13.25       282.62 o
  -2    3   11        82.45        17.31         7.78 o
  -1    3   11        51.27        11.97         4.28 o
   0    3   11      4434.23         2.69      4031.42 o
   1    3   11       322.20        11.42       493.85 o
   2    3   11      1447.04        18.75      1913.88 o
   3    3   11       487.53         9.67       390.83 o
   4    3   11      2002.56        27.56      1840.94 o
   5    3   11       144.00        20.25        47.64 o
   6    3   11       282.91        23.14       404.26 o
   7    3   11       177.69        21.81         7.00 o
   8    3   11       202.21        22.09         8.61 o
 -11    4   11        59.44        68.23        19.80 o
 -10    4   11       682.25        17.06       481.10 o
  -9    4   11        78.32        35.52        25.51 o
  -8    4   11      5973.74        12.96      5265.02 o
  -7    4   11      1685.10        19.01      1536.83 o
  -6    4   11     22073.04         7.95     21544.50 o
  -5    4   11        98.60        13.91       131.61 o
  -4    4   11      5339.22         6.30      4982.71 o
  -3    4   11        83.72        43.30        17.51 o
  -2    4   11      4060.24         4.54      4068.15 o
  -1    4   11      1251.04         5.38      1154.87 o
   0    4   11      7365.07         3.31      8160.20 o
   1    4   11       716.10        16.97       610.09 o
   2    4   11       420.25        18.92       359.17 o
   3    4   11       258.57        13.69       403.29 o
   4    4   11       311.17        11.49       375.77 o
   5    4   11       782.88        25.00       705.00 o
   6    4   11       375.97        17.98       392.74 o
   7    4   11       180.36        19.62       208.23 o
   8    4   11       187.14        15.68         0.11 o
 -11    5   11       -15.29       495.95         5.90 o
 -10    5   11        84.09        83.36         3.80 o
  -9    5   11        81.36        27.04         2.15 o
  -8    5   11       977.19        16.00       837.11 o
  -7    5   11       416.16        14.59       242.88 o
  -6    5   11      2307.84        13.10      1826.52 o
  -5    5   11      2445.30        15.29      2550.87 o
  -4    5   11      4106.25        20.70      3976.63 o
  -3    5   11        28.73       110.88        15.56 o
  -2    5   11     17137.43         4.24     13758.00 o
  -1    5   11        84.82        20.34        42.48 o
   0    5   11     12528.32         2.46     12582.49 o
   1    5   11       765.08        14.59       570.36 o
   2    5   11     15979.49         7.73     15305.64 o
   3    5   11       767.84        17.72       697.36 o
   4    5   11       250.91        12.25       351.92 o
   5    5   11        63.68        26.01         8.61 o
   6    5   11       178.49        16.00         0.71 o
   7    5   11       172.92        23.91       168.05 o
   8    5   11        41.22       357.59         0.79 o
 -11    6   11       213.74        39.06       161.26 o
 -10    6   11      1022.72        33.18      1000.23 o
  -9    6   11       132.48        30.80         1.69 o
  -8    6   11       110.88        28.73       134.94 o
  -7    6   11        87.24        20.16        24.07 o
  -6    6   11         2.86       388.88         9.63 o
  -5    6   11      1621.67        22.18      1512.41 o
  -4    6   11      4152.51        11.63      3711.25 o
  -3    6   11        42.12        47.47        30.87 o
  -2    6   11      7698.31         8.12      7203.66 o
  -1    6   11       498.18        18.06       361.91 o
   0    6   11      6298.01         1.80      6464.31 o
   1    6   11       199.37        14.59       370.19 o
   2    6   11      6872.41         6.05      5303.49 o
   3    6   11       167.96        15.68       202.72 o
   4    6   11      1351.30        23.62      1322.37 o
   5    6   11        92.74        25.50       160.04 o
   6    6   11       146.41        17.89       213.12 o
   7    6   11       313.29        40.70       173.70 o
   8    6   11       257.60        11.90       245.14 o
 -11    7   11       188.51        20.61       149.86 o
 -10    7   11       272.58        34.69        39.10 o
  -9    7   11        83.91        37.45        30.60 o
  -8    7   11      3638.50        39.44      3132.15 o
  -7    7   11        56.10        92.93       185.96 o
  -6    7   11        36.00        67.40         1.45 o
  -5    7   11       121.44        55.20       216.65 o
  -4    7   11      1932.48        22.09      2046.57 o
  -3    7   11       158.00        18.75        26.24 o
  -2    7   11      2248.66        22.47      1872.03 o
  -1    7   11       109.20        31.58        38.20 o
   0    7   11         7.95        86.12        42.48 o
   1    7   11      1086.36        21.81      1138.58 o
   2    7   11      1105.56        27.88      1677.56 o
   3    7   11      1733.89        25.81      1620.92 o
   4    7   11       170.56        14.52       324.50 o
   5    7   11        86.86        28.20        54.87 o
   6    7   11         4.54       588.55         0.01 o
   7    7   11       370.56        49.28       607.71 o
   8    7   11        -6.66       874.98         1.56 o
 -11    8   11       134.33        18.40         1.69 o
 -10    8   11       201.64        26.01         1.50 o
  -9    8   11        78.68        48.44        92.55 o
  -8    8   11       136.89        25.50        89.79 o
  -7    8   11        28.52       139.24         1.81 o
  -6    8   11      7128.42        10.56      7517.27 o
  -5    8   11      1961.60        20.16      1816.26 o
  -4    8   11      1892.25        21.16      1880.36 o
  -3    8   11       132.94        12.82       108.95 o
  -2    8   11      1501.56        24.11      1322.37 o
  -1    8   11       112.57        16.73        46.33 o
   0    8   11      9093.53         5.24      9403.53 o
   1    8   11        92.54        16.08        47.64 o
   2    8   11       125.22        14.82       275.39 o
   3    8   11       386.52        16.81       388.94 o
   4    8   11      5153.80        10.18      3711.25 o
   5    8   11        78.15        29.70         6.38 o
   6    8   11       229.22        11.83       118.70 o
   7    8   11       112.78        36.36         1.17 o
   8    8   11        95.45        85.19        11.02 o
 -11    9   11       287.30        29.38         3.25 o
 -10    9   11       156.00        22.66         3.98 o
  -9    9   11       125.66        42.77        34.16 o
  -8    9   11        75.00        23.52       132.16 o
  -7    9   11       152.03        31.47         4.08 o
  -6    9   11        12.32       138.53        59.60 o
  -5    9   11      3368.64        18.75      2868.73 o
  -4    9   11     37923.67        10.43     34206.00 o
  -3    9   11       412.50        15.05       413.01 o
  -2    9   11        77.97        35.52        46.00 o
  -1    9   11       801.46        14.14       760.99 o
   0    9   11       981.57        30.58      1477.08 o
   1    9   11      2631.69        32.26      2920.49 o
   2    9   11     17371.24         3.96     17503.82 o
   3    9   11        85.75        16.65        23.37 o
   4    9   11       197.68        19.89       128.32 o
   5    9   11        54.61        29.59        24.55 o
   6    9   11       117.72        55.65       275.39 o
   7    9   11       122.77        34.69       150.45 o
   8    9   11       370.18        22.37       569.21 o
 -10   10   11       944.95        28.62      1149.97 o
  -9   10   11       123.88        39.56         9.63 o
  -8   10   11      2252.45        61.62      2121.23 o
  -7   10   11       101.00        38.56       197.28 o
  -6   10   11       239.32        37.82        87.08 o
  -5   10   11       482.24        18.75       610.09 o
  -4   10   11      3638.50         8.24      3925.23 o
  -3   10   11      1998.98        31.47      1775.49 o
  -2   10   11      4905.60         5.66      4399.85 o
  -1   10   11       164.10        18.84       160.65 o
   0   10   11     31726.73         8.76     30060.74 o
   1   10   11      1631.35        21.25      1512.41 o
   2   10   11      5922.84         7.84      6245.75 o
   3   10   11       653.82        13.10       638.93 o
   4   10   11       480.92        18.23       506.76 o
   5   10   11       162.31        12.60        83.97 o
   6   10   11       664.61        22.28       658.53 o
   7   10   11       458.82        30.36       469.57 o
 -10   11   11       119.46        33.76        25.75 o
  -9   11   11        60.84       110.25        36.73 o
  -8   11   11       144.48        40.07       170.55 o
  -7   11   11        83.36        33.87        50.34 o
  -6   11   11      4697.73        13.18      4616.22 o
  -5   11   11       538.70        22.85       471.66 o
  -4   11   11     15016.05         5.20     13205.11 o
  -3   11   11       174.77        42.51         5.90 o
  -2   11   11        36.72        58.68        38.80 o
  -1   11   11       -35.52       119.03         0.26 o
   0   11   11     11308.20        10.96      8051.93 o
   1   11   11       617.03        13.25       588.89 o
   2   11   11      1325.69        21.07      1306.68 o
   3   11   11         6.25       272.58        41.24 o
   4   11   11        36.24        45.56        82.21 o
   5   11   11       201.07        19.80        29.81 o
   6   11   11       164.87       106.09       507.84 o
   7   11   11        36.24       214.92       169.30 o
 -10   12   11       773.40        17.64       746.46 o
  -9   12   11       132.94        24.80       105.96 o
  -8   12   11      1451.61        26.32      1572.86 o
  -7   12   11       181.98        43.03       137.19 o
  -6   12   11        85.56        24.01        19.80 o
  -5   12   11       198.53        32.04       149.86 o
  -4   12   11      1380.87        18.40       906.69 o
  -3   12   11       680.17        12.96       431.79 o
  -2   12   11      2093.98        33.06      2208.51 o
  -1   12   11       689.59        10.43       905.24 o
   0   12   11      8277.36         6.25      8186.29 o
   1   12   11      1727.23        30.47      1719.19 o
   2   12   11       151.78        20.52       430.80 o
   3   12   11        91.97        18.92         0.08 o
   4   12   11      2744.71        34.11      2804.69 o
   5   12   11       294.47        21.34       281.81 o
   6   12   11       253.13        27.77       144.61 o
   7   12   11       399.60        38.07       455.09 o
 -10   13   11      1709.00        53.14      1939.22 o
  -9   13   11       158.76        17.39        69.25 o
  -8   13   11        89.68        16.89         4.48 o
  -7   13   11        81.54        56.40        14.99 o
  -6   13   11      2761.50        48.86      2822.55 o
  -5   13   11        43.96        51.70        20.66 o
  -4   13   11     33412.18         3.84     31316.21 o
  -3   13   11       573.60        15.37       471.66 o
  -2   13   11       133.86        25.10        83.09 o
  -1   13   11       153.02        17.14       214.53 o
   0   13   11      3839.04        20.61      2946.54 o
   1   13   11      1284.51        23.04      1542.49 o
   2   13   11      7942.37         6.50      8273.57 o
   3   13   11        66.42        11.83        21.55 o
   4   13   11       188.79        32.04       356.44 o
   5   13   11        10.96       668.22         2.37 o
   6   13   11       370.56        31.02       588.89 o
   7   13   11       257.92        44.49       385.15 o
 -10   14   11        84.64        71.06        26.49 o
  -9   14   11        39.82        82.08         0.17 o
  -8   14   11       145.20        17.31         1.45 o
  -7   14   11       143.04        22.09        38.20 o
  -6   14   11      1486.87        30.69      1951.95 o
  -5   14   11       230.74        20.34       202.72 o
  -4   14   11       152.77        23.72         6.02 o
  -3   14   11       410.87        12.82       607.71 o
  -2   14   11      4182.21         9.12      4105.05 o
  -1   14   11      1599.20        26.73      1838.88 o
   0   14   11     12265.56         5.57     12512.45 o
   1   14   11       294.47        17.81       468.53 o
   2   14   11      6116.80         6.92      5157.38 o
   3   14   11        99.80        24.40       282.62 o
   4   14   11      1295.28        32.83      1332.89 o
   5   14   11       578.88        61.15       523.13 o
   6   14   11      1898.34        74.13      1828.58 o
   7   14   11        75.34        34.11        38.20 o
 -10   15   11       197.96        19.89        37.91 o
  -9   15   11       186.05        60.84       175.61 o
  -8   15   11        66.10        43.69         3.34 o
  -7   15   11       148.60        59.29         0.17 o
  -6   15   11      7196.13        10.43      6674.84 o
  -5   15   11       149.82        30.80       110.97 o
  -4   15   11       109.83        59.14        88.88 o
  -3   15   11       863.18        12.60       883.66 o
  -2   15   11        38.19       101.61         0.84 o
  -1   15   11       207.94        20.34       261.21 o
   0   15   11      2162.25        19.62      1849.20 o
   1   15   11        61.31       151.54        18.53 o
   2   15   11      2086.66        31.81      1849.20 o
   3   15   11        12.11       422.71        22.22 o
   4   15   11       693.27        23.23       707.55 o
   5   15   11       136.42       161.04         1.33 o
   6   15   11       132.94        39.94        51.37 o
   7   15   11        54.76       422.30         1.95 o
  -9   16   11       157.75        28.30        58.49 o
  -8   16   11      4935.06        10.89      4911.67 o
  -7   16   11        42.77       200.51        28.00 o
  -6   16   11      1137.04        25.00      1453.14 o
  -5   16   11       154.01        30.47        51.02 o
  -4   16   11       379.08        27.25       191.24 o
  -3   16   11       252.17        20.07        29.54 o
  -2   16   11       578.40        17.72       383.26 o
  -1   16   11       244.92        11.29       300.69 o
   0   16   11      4430.23        26.01      4515.46 o
   1   16   11       108.37        12.04        80.91 o
   2   16   11        95.45        22.56         8.33 o
   3   16   11        32.38       196.28        13.72 o
   4   16   11      3760.14        95.06      4935.29 o
   5   16   11       105.27       258.57         9.04 o
   6   16   11       127.46        43.82         0.23 o
  -9   17   11       100.80        24.11         0.75 o
  -8   17   11       225.60        27.88        50.34 o
  -7   17   11        89.11        81.18       167.42 o
  -6   17   11       -14.36       328.33       145.19 o
  -5   17   11       150.31        19.36        32.22 o
  -4   17   11        80.46        22.94        65.69 o
  -3   17   11       812.25        31.92      1027.80 o
  -2   17   11      1111.56        14.52      1251.63 o
  -1   17   11       225.00        14.21       191.24 o
   0   17   11       -67.73        53.88         3.98 o
   1   17   11       640.09        14.82       625.63 o
   2   17   11      1208.26        35.05      1357.59 o
   3   17   11       156.50        17.72       156.41 o
   4   17   11       430.98        32.95       491.71 o
   5   17   11        33.99       258.57         0.88 o
   6   17   11       136.42        39.06       275.39 o
  -9   18   11       146.89        39.82         8.61 o
  -8   18   11       216.68        24.40       168.67 o
  -7   18   11       188.24        18.49        11.99 o
  -6   18   11       119.25        47.20       439.83 o
  -5   18   11       190.72        13.99        59.60 o
  -4   18   11      2898.75        54.76      3315.11 o
  -3   18   11        50.41        73.62        61.85 o
  -2   18   11      1671.99        34.69      1791.74 o
  -1   18   11       907.82        20.43      1027.80 o
   0   18   11      1996.30        29.70      2504.92 o
   1   18   11       100.60        25.10        66.87 o
   2   18   11       126.11        30.03       176.25 o
   3   18   11        20.52       163.33        14.62 o
   4   18   11       171.09        33.29         0.01 o
   5   18   11       115.35        40.70        15.56 o
   6   18   11       115.56        98.21        74.13 o
  -9   19   11       135.26        17.64        70.86 o
  -8   19   11       725.22        34.69       759.66 o
  -7   19   11       178.49        29.27        64.14 o
  -6   19   11        67.08        76.39        65.30 o
  -5   19   11        49.42        76.74         8.19 o
  -4   19   11       443.94        19.36       383.26 o
  -3   19   11        47.33        35.28        35.58 o
  -2   19   11       739.30        26.73      1249.93 o
  -1   19   11       186.05        17.31         1.81 o
   0   19   11       142.32        15.29       436.81 o
   1   19   11       189.61        15.05         1.50 o
   2   19   11        89.87        41.22        35.86 o
   3   19   11       179.02        17.06       154.61 o
   4   19   11        43.30       117.51       104.48 o
   5   19   11       115.56       226.20         3.52 o
   6   19   11       802.02        94.09       998.71 o
  -8   20   11       334.52        28.30       663.48 o
  -7   20   11       165.89        33.99       270.62 o
  -6   20   11       589.03        17.64       433.80 o
  -5   20   11        66.26        16.32        33.04 o
  -4   20   11       135.72        30.25        32.76 o
  -3   20   11       459.24        30.03       354.63 o
  -2   20   11       116.64        29.59        98.66 o
  -1   20   11        67.08        40.07         3.25 o
   0   20   11      3699.07        34.11      3865.19 o
   1   20   11        48.58        72.25         0.02 o
   2   20   11      2554.29        75.69      2419.00 o
   3   20   11       218.45        20.79       126.15 o
   4   20   11       202.49        29.59         1.56 o
   5   20   11       -12.18       715.56         4.90 o
  -8   21   11       124.10        41.60       151.04 o
  -7   21   11       508.05        24.40       446.92 o
  -6   21   11       371.72        23.62       407.17 o
  -5   21   11       256.96        36.48       546.49 o
  -4   21   11      2253.40        47.61      2639.08 o
  -3   21   11       119.25        14.21        88.43 o
  -2   21   11       539.63        22.00       498.13 o
  -1   21   11        44.62        23.43        11.02 o
   0   21   11       241.49        64.00       351.92 o
   1   21   11       149.82        23.52        31.13 o
   2   21   11      1718.93        35.76      1630.61 o
   3   21   11       103.63        22.85       114.03 o
   4   21   11       223.20        27.98       133.83 o
   5   21   11       130.87        47.75         0.39 o
  -8   22   11        98.41        17.72        72.90 o
  -7   22   11       253.76        21.72       233.24 o
  -6   22   11       110.67        69.22         2.83 o
  -5   22   11       196.56        16.48       273.00 o
  -4   22   11       330.15        16.32       453.04 o
  -3   22   11        81.00        21.34         6.14 o
[truncated: 89,323 more chars]
